# Supplementary material for: Advance in the assembly of the plant mitochondrial genomes using high‐throughput DNA sequencing data of total cellular DNAs
Source: Plant Biotechnol J. 2025 Jul 29;23(11):4944–65. doi: 10.1111/pbi.70249 (PMC12576441; doi:10.1111/pbi.70249)
Supplement: Supplementary file 2 — Table S1 Summary of published plant mitochondrial genomes, their structures and the assembly methods. Table S2 Number of studies using particular types of DNA sequencing technologies in plant mitochondrial genome studies from 1992 to 2024. Table S3 Number of studies using particular algorithms to assemble mitochondrial genomes over time. Table S4 Number of studies using particular software tools to assemble the mitochondrial genomes during the past twenty years. Table S5 Statistics of the genome assembly results of two test species by using different software tools. Table S6 Contiguity of the mitochondrial genome assemblies for the two species assembled by using different software tools. Table S7 Completeness of the genome assemblies for the two species assembled by using different software tools. Table S8 Completeness of the gene contents found in the A. thaliana genome assemblies resulting from different softwares tools. Table S9 Completeness of the gene contents found in the O. sativa genome assemblies resulting from different softwares tools. Table S10 Correctness of the mitochondrial genome assembly for the test datasets. [file PBI-23-4944-s005.xlsx]

## Sheet: Table S1
Table S1. Summary of Published Plant Mitochondrial Genomes, Their Structures and the Assembly Methods.
No.	Accession	Latin Name	Structure	Data	Algorithm Abbreviation	Software	Year	Paper Link
1	NC_071216.1	Abies koreana	Single circular	Illumina & Nanopore	Hybrid	Velvet & SPAdes & MaSuRCA	2024	https://www.nature.com/articles/s41598-024-58253-x#Abs1
2	NC_040998.1	Acacia ligulata	Single circular	Illumina	DNAA	Velvet	2019	https://www.sciencedirect.com/science/article/abs/pii/S1055790318305712
3	NA	Acer miaotaiense	Single circular	Illumina & Nanopore	DNAA	Canu	2022	https://www.tandfonline.com/doi/full/10.1080/23802359.2022.2102442#abstract
4	NA	Acer truncatum	Single circular	Illumina & PacBio	DNAA	Canu	2022	https://link.springer.com/article/10.1186/s12870-021-03416-5
5	NC_059858.1	Acer yangbiense	NA	NA	NA	NA	NA	NA
6	NC_082286.1	Achillea wilsoniana	NA	NA	NA	NA	NA	NA
7	NC_084324.1	Aconitum carmichaelii	Single circular	Illumina & PacBio	DNAA	GetOrganelle & Canu	2024	https://link.springer.com/article/10.1186/s12864-024-10136-1
8	NC_053920.1	Aconitum kusnezoffii	Single circular	Illumina & Nanopore	DNAA	ABySS & SPAdes & Canu	2021	https://www.tandfonline.com/doi/full/10.1080/23802359.2021.1882894
9	NC_088520.1	Actinidia arguta	Single circular	Illumina & PacBio	DNAA	SPAdes & Canu	2019	https://academic.oup.com/gbe/article/11/4/1192/5416148
10	NC_065997.1	Actinidia chinensis	Multiple circular	Illumina & PacBio	DNAA	SPAdes & Canu	2019	https://academic.oup.com/gbe/article/11/4/1192/5416148
11	NC_086676.1	Actinidia eriantha	Single circular	Illumina & PacBio	DNAA	SPAdes & Canu	2019	https://academic.oup.com/gbe/article/11/4/1192/5416148
12	NC_072295.1	Actinidia latifolia	Single circular	Illumina & Nanopore	DNAA	SMARTdenovo	2023	https://www.mdpi.com/2073-4425/14/4/863
13	NA	Actinidia valvata	Multiple circular	Illumina & Nanopore	DNAA	SMARTdenovo	2023	https://www.mdpi.com/2073-4425/14/4/863
14	NC_083134.1	Actinidia macrosperma	Single circular	Illumina & Nanopore	DNAA	SMARTdenovo	2024	https://www.mdpi.com/2073-4425/15/4/514
15	NC_086781.1	Actinidia rufa	NA	NA	NA	NA	NA	NA
16	NC_087835.1	Aechmea fasciata	NA	NA	NA	NA	NA	NA
17	NC_056358.1	Aegiceras corniculatum	Single circular	Illumina	IMEAA	NOVOPlasty	2020	https://www.tandfonline.com/doi/full/10.1080/23802359.2020.1742620
18	NC_022666.1	Aegilops speltoides	NA	NA	NA	NA	NA	NA
19	NC_069194.1	Aeginetia indica	NA	NA	NA	NA	NA	NA
20	NC_088526.1	Aeschynomene indica	Single circular	Illumina	RBAA	Geneious Prime	2024	https://www.sciencedirect.com/science/article/pii/S2287884X24000591
21	NC_053927.1	Ageratum conyzoides	Single circular	Illumina	IMEAA	SPAdes & MITObim	2019	https://www.tandfonline.com/doi/abs/10.1080/23802359.2019.1676176
22	NC_084341.1	Aglaia odorata	Single circular	Illumina & Nanopore	Hybrid	Canu & GetOrganelle & Unicycler	2024	https://www.frontiersin.org/articles/10.3389/fpls.2024.1362045/full
23	NC_057604.1	Agrostemma githago	NA	NA	NA	NA	NA	NA
24	NC_082434.1	Agrostis stolonifera	Multiple circular	MGI & Nanopore	DNAA	Flye & GetOrganelle	2023	https://link.springer.com/article/10.1186/s12864-023-09573-1
25	NC_082287.1	Ainsliaea angustata	NA	NA	NA	NA	NA	NA
26	NC_023103.1	Ajuga reptans	NA	NA	NA	NA	NA	NA
27	NC_030100.1	Allium cepa	Single circular	Illumina	DNAA	CLC genome assembler & GapCloser	2016	https://link.springer.com/article/10.1007/s00294-016-0595-1#Sec2
28	NC_086685.1	Amaranthus tricolor	NA	NA	NA	NA	NA	NA
29	NC_039660.1	Ammopiptanthus mongolicus	Single circular	Illumina	DNAA	SOAPdenovo & Platanus & SPAdes & Velvet & SSPACE	2017	https://www.tandfonline.com/doi/full/10.1080/23802359.2017.1413301
30	NC_046466.1	Ammopiptanthus nanus	Single circular	Illumina & PacBio	DNAA	Canu	2019	https://link.springer.com/article/10.1007/s00606-019-01578-2
31	NC_066968.1	Amorphophallus albus	Multiple circular	Illumina & Nanopore	Hybrid	Flye & GetOrganelle & Unicycler	2023	https://www.frontiersin.org/articles/10.3389/fpls.2023.1180417/full
32	NC_068856.1	Andreaea regularis	Single circular	Illumina	DNAA	CLC genome assembler & GapCloser	2023	https://www.tandfonline.com/doi/full/10.1080/23802359.2023.2226258
33	NC_046759.1	Andreaea wangiana	Single circular	Illumina	DNAA	CLC genome assembler	NA	https://bioone.org/journals/The-Bryologist/volume-122/issue-4/0007-2745-122.4.597/----Custom-HTML----Mitochondrial/10.1639/0007-2745-122.4.597.short
34	NC_080355.1	Aneura maxima	NA	NA	NA	NA	NA	NA
35	NC_026901.1	Aneura pinguis	Single circular	Illumina	DNAA	Velvet	2015	https://www.tandfonline.com/doi/abs/10.3109/19401736.2015.1111347
36	NA	Angelica dahurica	Multiple circular	Illumina & Nanopore	Hybrid	Flye & GetOrganelle & Unicycler	2024	https://www.frontiersin.org/journals/plant-science/articles/10.3389/fpls.2024.1367299/full
37	NC_051461.1	Ankistrodesmus falcatus	Single circular	PacBio & Illumina	IMEAA	NOVOPlasty	2021	https://www.tandfonline.com/doi/full/10.1080/23802359.2020.1846470
38	NC_016121.1	Anomodon rugelii	Single circular	Sanger	DNAA	Sequencer	2011	https://journals.plos.org/plosone/article?id=10.1371/journal.pone.0025836#s3
39	NC_049004.1	Anthoceros agrestis	NA	NA	NA	NA	NA	NA
40	NC_037476.1	Anthoceros angustus	Single circular	Illumina	DNAA	SOAPdenovo	2018	https://bioone.org/journals/The-Bryologist/volume-121/issue-1/0007-2745-121.1.014/Complete-mitochondrial-genome-sequence-of-Anthoceros-angustus--conservative-evolution/10.1639/0007-2745-121.1.014.short
41	NC_049003.1	Anthoceros punctatus	NA	NA	NA	NA	NA	NA
42	NC_058313.1	Apium graveolens	Single circular	Illumina & Nanopore	DNAA	Canu	2023	https://www.mdpi.com/1422-0067/24/19/14615
43	NC_080360.1	Apopellia endiviifolia	NA	NA	NA	NA	NA	NA
44	NC_077647.1	Apostasia shenzhenica	Single circular	Illumina	DNAA	SPAdes	2023	https://www.mdpi.com/1422-0067/24/9/7837
45	NC_054354.1	Aquilaria sinensis	Single circular	Illumina	IMEAA	NOVOPlasty & GetOrganelle	2021	https://www.tandfonline.com/doi/abs/10.1080/23802359.2020.1869609
46	NA	Aquilegia amurensis	Linear	PacBio	DNAA	Flye	2024	https://link.springer.com/article/10.1186/s12870-024-04844-9
47	NC_081483.1	Arabidopsis lyrata	NA	NA	NA	NA	NA	NA
48	NC_037304.1	Arabidopsis thaliana	Single circular	Illumina & Nanopore & PacBio	DNAA	Hifiasm	2022	https://academic.oup.com/gbe/article-abstract/14/5/evac059/6572048
49	NC_037070.1	Arabis alpina	Single circular	Illumina & Roche 454	DNAA	Newbler	2018	https://www.tandfonline.com/doi/full/10.1080/23802359.2018.1483758
50	NC_058644.1	Arctium lappa	Single circular	Illumina & PacBio	DNAA	Canu	2020	https://www.researchsquare.com/article/rs-28443/v1
51	NC_058643.1	Arctium tomentosum	Single circular	Illumina & PacBio	DNAA	Canu	2020	https://www.researchsquare.com/article/rs-28443/v1
52	NC_072730.1	Artemisia argyi	Single circular	Illumina & Nanopore	Hybrid	Flye & GetOrganelle	2023	https://www.sciencedirect.com/science/article/abs/pii/S0378111923002688
53	NC_064134.1	Artemisia giraldii	Single circular	Illumina & Nanopore	Hybrid	GetOrganelle	2022	https://www.nature.com/articles/s41598-022-18387-2
54	NC_022796.1	Asclepias syriaca	Single circular	Illumina	DNAA	Velvet & SSPACE & Geneious	2013	https://academic.oup.com/gbe/article/5/10/1872/522216
55	NC_053642.1	Asparagus officinalis	Single circular	Illumina & PacBio	DNAA	SPAdes & SOAPdenovo & Sequencer	2020	https://www.tandfonline.com/doi/full/10.1080/23802359.2020.1780986
56	NC_082289.1	Aster batangensis	NA	NA	NA	NA	NA	NA
57	NC_024520.1	Atrichum angustatum	NA	NA	NA	NA	NA	NA
58	NC_060995.1	Aulacomnium turgidum	Single circular	Illumina	DNAA	CLC Genomics Workbench	2019	https://www.tandfonline.com/doi/full/10.1080/23802359.2019.1674204
59	NC_026009.1	Auxenochlorella protothecoides	NA	NA	NA	NA	NA	NA
60	NC_072961.1	Avena longiglumis	Single circular	Illumina & Nanopore	Hybrid	GetOrganelle & Flye & Unicycler & SPAdes	2023	https://link.springer.com/article/10.1186/s12870-023-04217-8#Sec2
61	NC_047462.1	Bartramia patens	Single circular	Illumina	DNAA	CLC Genomics Workbench	2019	https://www.tandfonline.com/doi/full/10.1080/23802359.2019.1610096
62	NC_024519.1	Bartramia pomiformis	Single circular	Illumina	IMEAA	Geneious & NOVOplasty	2020	https://www.tandfonline.com/doi/full/10.1080/23802359.2020.1730271
63	NC_023273.1	Bathycoccus prasinos	NA	NA	NA	NA	NA	NA
64	NC_024429.1	Batis maritima	NA	NA	NA	NA	NA	NA
65	NC_082095.1	Bauhinia variegata	Single circular	Illumina	DNAA	GetOrganelle	2024	https://www.tandfonline.com/doi/abs/10.1080/23802359.2024.2305712
66	NC_015994.1	Beta macrocarpa	NA	NA	NA	NA	NA	NA
67	NC_015099.1	Beta vulgaris	NA	NA	NA	NA	NA	NA
68	NC_002511.2	Beta vulgaris	Single circular	Sanger	DNAA	Sequencer	2000	https://academic.oup.com/nar/article-abstract/28/13/2571/1181828
69	NC_060635.1	Bidens bipinnata	Single circular	Illumina	IMEAA	NOVOPlasty	2022	https://www.frontiersin.org/journals/pharmacology/articles/10.3389/fphar.2022.842131/full#h1
70	NC_062672.1	Bidens biternata	Single circular	Illumina	IMEAA	NOVOPlasty	2022	https://www.frontiersin.org/journals/pharmacology/articles/10.3389/fphar.2022.842131/full#h1
71	NC_086732.1	Bidens hawaiensis	NA	NA	NA	NA	NA	NA
72	NC_062670.1	Bidens parviflora	Single circular	Illumina	IMEAA	NOVOPlasty	2022	https://www.frontiersin.org/journals/pharmacology/articles/10.3389/fphar.2022.842131/full#h1
73	NC_062673.1	Bidens pilosa	Single circular	Illumina	IMEAA	NOVOPlasty	2022	https://www.frontiersin.org/journals/pharmacology/articles/10.3389/fphar.2022.842131/full#h1
74	NC_062671.1	Bidens tripartita	Single circular	Illumina	IMEAA	NOVOPlasty	2022	https://www.frontiersin.org/journals/pharmacology/articles/10.3389/fphar.2022.842131/full#h1
75	NC_082290.1	Blumea megacephala	NA	NA	NA	NA	NA	NA
76	NC_042143.1	Boechera stricta	Single circular	Illumina & Roche 454	DNAA	Newbler	2018	https://www.tandfonline.com/doi/abs/10.1080/23802359.2018.1501323
77	NC_038052.1	Bombax ceiba	Single circular	PacBio	RBAA	Canu	2018	https://www.tandfonline.com/doi/full/10.1080/23802359.2018.1437814
78	NC_027722.1	Botryococcus braunii	Single circular	Roche 454	NA	NA	2016	https://www.tandfonline.com/doi/abs/10.3109/19401736.2015.1041122
79	NC_056281.1	Bougainvillea spectabilis	NA	NA	NA	NA	NA	NA
80	NC_031212.1	Brachythecium rivulare	Single circular	Illumina	DNAA	Velvet	2017	https://link.springer.com/article/10.1134/S0006297917110153
81	NC_024755.1	Bracteacoccus aerius	NA	NA	NA	NA	NA	NA
82	NC_024756.1	Bracteacoccus minor	NA	NA	NA	NA	1996	https://link.springer.com/article/10.1007/BF01281817
83	NC_016120.1	Brassica carinata	Single circular	Roche 454	DNAA	Sequencer	2014	https://cdnsciencepub.com/doi/abs/10.1139/gen-2014-0165
84	NC_016123.1	Brassica juncea	Single circular	PacBio	DNAA	Falcon & Celera Assembler	2022	https://www.sciencedirect.com/science/article/pii/S2214514121002142
85	NC_008285.1	Brassica napus	Single circular	Sanger	DNAA	Genetyx	2003	https://academic.oup.com/nar/article/31/20/5907/1039500
86	NC_004946.1	Brassica napus	Single circular	Sanger	DNAA	Genetyx	2003	https://academic.oup.com/nar/article/31/20/5907/1039500
87	NC_029182.1	Brassica nigra	Single circular	Roche 454	DNAA	Sequencer	2014	https://cdnsciencepub.com/doi/abs/10.1139/gen-2014-0165
88	NC_016118.1	Brassica oleracea	Single circular	Roche 454	DNAA	Sequencer	2014	https://cdnsciencepub.com/doi/abs/10.1139/gen-2014-0165
89	NA	Brassica oleracea	Single circular	Illumina & PacBio	DNAA	ABySS & SPAdes	2022	https://www.frontiersin.org/journals/plant-science/articles/10.3389/fpls.2022.1019513/full
90	NA	Brassica oxyrrhina	Single circular	Sanger	DNAA	Sequencer	2019	https://onlinelibrary.wiley.com/doi/abs/10.1111/pbr.12710
91	NC_016125.1	Brassica rapa	Single circular	Illumina & Nanopore	Hybrid	Canu & Unicycler	2024	https://link.springer.com/article/10.1186/s12864-024-10457-1
92	NC_049892.1	Brassica rapa	Single circular	Illumina & Roche 454	DNAA	GS De Novo Assembler & Sequencer	2017	https://www.jstage.jst.go.jp/article/jsbbs/67/4/67_17023/_html/-char/en
93	NC_056359.1	Bruguiera sexangula	Single circular	Illumina	IMEAA	NOVOPlasty	NA	NA
94	NC_056360.1	Bruguiera sexangula (Lour.) Poir. var. rhynchopetala	Single circular	Illumina	IMEAA	NOVOPlasty & SPAdes	2020	https://www.tandfonline.com/doi/full/10.1080/23802359.2020.1750316
95	NC_026974.1	Bucklandiella orthotrichacea	NA	NA	NA	NA	NA	NA
96	NA	Bupleurum chinense	Single circular	Nanopore	DNAA	Canu	2022	https://link.springer.com/article/10.1186/s12864-022-08892-z
97	NC_035962.1	Bupleurum falcatum	Single circular	Illumina	RBAA	CLC Genomics Workbench	2020	https://www.tandfonline.com/doi/full/10.1080/23802359.2020.1781566
98	NC_021399.1	Butomus umbellatus	Single circular	Roche 454	DNAA	Newbler & SSAKE	2013	https://journals.plos.org/plosone/article?id=10.1371/journal.pone.0061552
99	NC_024518.1	Buxbaumia aphylla	NA	NA	NA	NA	NA	NA
100	NC_024516.1	Callicladium imponens	NA	NA	NA	NA	NA	NA
101	NC_079842.1	Calophyllum soulattri	Single circular	Illumina	IMEAA	GetOrganelle & NOVOPlasty	2024	https://www.nature.com/articles/s41598-024-55016-6
102	NC_035978.1	Calypogeia arguta	NA	NA	NA	NA	NA	NA
103	NC_084127.1	Calypogeia azorica	NA	NA	NA	NA	NA	NA
104	NC_084126.1	Calypogeia azurea	NA	NA	NA	NA	NA	NA
105	NC_035980.1	Calypogeia fissa	Single circular	Illumina	DNAA	Geneious	2017	https://www.mdpi.com/2073-4425/8/12/395
106	NC_035977.1	Calypogeia integristipula	NA	NA	NA	NA	NA	NA
107	NC_084125.1	Calypogeia muelleriana	NA	NA	NA	NA	NA	NA
108	NC_071974.1	Calypogeia neesiana	NA	NA	NA	NA	NA	NA
109	NC_035979.1	Calypogeia suecica	NA	NA	NA	NA	NA	NA
110	NC_060803.1	Calystegia soldanella	NA	NA	NA	NA	NA	NA
111	NC_086749.1	Camellia chekiangoleosa	NA	NA	NA	NA	NA	NA
112	NC_086761.1	Camellia granthamiana	Single circular	PacBio & Illumina	Hybrid	Canu	2022	https://www.mdpi.com/1424-2818/14/10/850
113	NC_067639.1	Camellia nitidissima	Single circular	Illumina & PacBio	DNAA	Canu & GetOrganelle	2023	https://www.tandfonline.com/doi/full/10.1080/23802359.2023.2209211#d1e374
114	NC_043914.1	Camellia sinensis	Single circular	Nanopore	DNAA	Canu	2023	https://www.frontiersin.org/journals/plant-science/articles/10.3389/fpls.2023.1117002/full
115	NC_029855.1	Cannabis sativa	Single circular	Illumina & Nanopore	Hybrid	GetOrganelle & Unicycler	2023	https://www.sciencedirect.com/science/article/abs/pii/S0378111922009015
116	NC_042883.1	Capsella rubella	Single circular	Illumina	NA	NA	2019	https://www.tandfonline.com/doi/abs/10.1080/23802359.2019.1614889
117	NC_024624.1	Capsicum annuum	Single circular	Roche 454	DNAA	Newbler	2019	https://link.springer.com/article/10.1186/1471-2164-15-561
118	NA	Capsicum annuum	Single circular	Illumina	DNAA	Geneious	2020	https://www.tandfonline.com/doi/full/10.1080/23802359.2020.1714496
119	NC_073519.1	Capsicum pubescens	Multiple circular	Illumina & Nanopore	Hybrid	Miniasm & Porechop & Unicycler & Flye	2024	https://www.mdpi.com/2073-4425/15/2/152
120	NC_082435.1	Caragana spinosa	Single circular	Illumina & Nanopore	Hybrid	GetOrganelle & Unicycler	2023	https://link.springer.com/article/10.1007/s00425-023-04245-6
121	NC_068626.1	Carex breviculmis	Single circular	Illumina & PacBio	DNAA	NextDenovo & GetOrganelle	2023	https://link.springer.com/article/10.1007/s00425-023-04169-1
122	NC_087862.1	Carex pseudochinensis	NA	NA	NA	NA	NA	NA
123	NC_012116.1	Carica papaya	NA	NA	NA	NA	NA	NA
124	NC_082291.1	Carpesium leptophyllum	NA	NA	NA	NA	NA	NA
125	NC_088584.1	Caryodaphnopsis henryi	NA	NA	NA	NA	NA	NA
126	NC_031806.1	Castilleja paramensis	NA	NA	NA	NA	NA	NA
127	NC_045849.1	Caulerpa ashmeadii	NA	NA	NA	NA	NA	NA
128	NC_038217.1	Caulerpa lentillifera	NA	NA	NA	NA	NA	NA
129	NC_004118.1	Chaetosphaeridium globosum	Single circular	Sanger	DNAA	Derange2	2002	https://www.pnas.org/doi/abs/10.1073/pnas.162203299
130	NC_083147.1	Chamaemelum nobile	Single circular	Illumina & Nanopore	DNAA	SMARTdenovo	2024	https://www.mdpi.com/2073-4425/15/3/301
131	NA	Matricaria recutita	Single circular	Illumina & Nanopore	DNAA	SMARTdenovo	2024	https://www.mdpi.com/2073-4425/15/3/301
132	NC_005255.1	Chara vulgaris	Single circular	Illumina	DNAA	Sequencer	2003	https://academic.oup.com/plcell/article/15/8/1888/6010097
133	NC_086733.1	Chenopodium acuminatum	NA	NA	NA	NA	NA	NA
134	NC_086916.1	Chenopodium formosanum	NA	NA	NA	NA	NA	NA
135	NC_041093.1	Chenopodium quinoa	Single circular	Illumina & PacBio	IMEAA	SPAdes & PBJelly	2019	https://www.nature.com/articles/s41598-018-36693-6
136	NC_086917.1	Chenopodium suecicum	Single circular	Illumina & PacBio	IMEAA	SPAdes & PBJelly	2019	https://www.nature.com/articles/s41598-018-36693-6
137	NC_028040.1	Chionoloma tenuirostre	NA	NA	NA	NA	NA	NA
138	NC_026573.1	Chlamydomonas leiostraca	NA	NA	NA	NA	NA	NA
139	NC_001872.1	Chlamydomonas moewusii	Single circular	Illumina	NA	NA	2020	https://www.tandfonline.com/doi/full/10.1080/23802359.2020.1731371
140	NC_001638.1	Chlamydomonas reinhardtii	NA	NA	NA	NA	NA	NA
141	NC_084267.1	Chloranthus spicatus	NA	NA	NA	NA	NA	NA
142	NC_063650.1	Chlorella ohadii	NA	NA	NA	NA	NA	NA
143	NC_024626.1	Chlorella sorokiniana	Single circular	NA	NA	NA	2014	https://www.tandfonline.com/doi/abs/10.3109/19401736.2014.953128
144	NC_025413.1	Chlorella variabilis	Single circular	NA	NA	NA	2015	https://www.tandfonline.com/doi/abs/10.3109/19401736.2015.1007297
145	NC_045362.1	Chlorella vulgaris	Single circular	Illumina & PacBio	DNAA	Falcon & Organelle_PBA	2019	https://onlinelibrary.wiley.com/doi/full/10.1111/tpj.14508
146	NC_009630.1	Chlorokybus atmophyticus	Single circular	Sanger	DNAA	SEQUENCHER	2007	https://link.springer.com/article/10.1186/1471-2164-8-137
147	NC_042601.1	Chloroparvula japonica	NA	NA	NA	NA	NA	NA
148	NC_042603.1	Chloroparvula pacifica	NA	NA	NA	NA	NA	NA
149	NC_042492.1	Chloropicon laureae	NA	NA	NA	NA	NA	NA
150	NC_042600.1	Chloropicon mariensis	NA	NA	NA	NA	NA	NA
151	NC_042602.1	Chloropicon maureeniae	NA	NA	NA	NA	NA	NA
152	NC_042490.1	Chloropicon primus	NA	NA	NA	NA	NA	NA
153	NC_042599.1	Chloropicon roscoffensis	NA	NA	NA	NA	NA	NA
154	NC_042598.1	Chloropicon sieburthii	NA	NA	NA	NA	NA	NA
155	NC_041430.1	Chlorosarcinopsis eremi	Single circular	NA	NA	NA	2019	https://link.springer.com/article/10.1007/s12298-019-00696-y
156	NC_024757.1	Chlorotetraedron incus	NA	NA	NA	NA	NA	NA
157	NA	Chondrus crispus	Single circular	Sanger	NA	NA	1995	https://www.wellesu.com/10.1006/jmbi.1995.0392
158	NC_050308.1	Chorisodontium aciphyllum	Single circular	Illumina & Sanger	DNAA	CLC Genomics Workbench	2019	https://www.tandfonline.com/doi/full/10.1080/23802359.2019.1605856
159	NC_024758.1	Chromochloris zofingiensis	NA	NA	NA	NA	NA	NA
160	NC_039757.1	Chrysanthemum boreale	Single circular	PacBio	DNAA	Canu & Falcon	2018	https://www.tandfonline.com/doi/full/10.1080/23802359.2018.1468226
161	NC_088061.1	Chrysanthemum indicum	Single circular	Illumina & PacBio	Hybrid	SeqKit & Flye-meta & GSAT	2023	https://www.frontiersin.org/journals/plant-science/articles/10.3389/fpls.2023.1228551/full
162	NC_073151.1	Chrysanthemum x morifolium	Single circular	Illumina & PacBio	DNAA	Falcon	2023	https://www.nature.com/articles/s41467-023-37730-3
163	NC_056367.1	Chrysopogon zizanioides	Single circular	Illumina	RBAA	NA	2021	https://www.tandfonline.com/doi/full/10.1080/23802359.2021.2006814#d1e258
164	NC_069590.1	Cichorium intybus	NA	NA	NA	NA	NA	NA
165	NC_086632.1	Cinnamomum camphora	Branched	PacBio	DNAA	PMAT	2024	https://link.springer.com/article/10.1007/s00299-024-03256-1#Sec2
166	NC_082065.1	Cinnamomum chekiangense	Single circular	PacBio	DNAA	PMAT	2024	https://www.ncbi.nlm.nih.gov/pmc/articles/PMC10851304/pdf/main.pdf
167	NC_014043.1	Citrullus lanatus	Single circular	Sanger	DNAA	CAP3	2010	https://academic.oup.com/mbe/article/27/6/1436/1116867
168	NC_057143.1	Citrus maxima	NA	NA	NA	NA	NA	NA
169	NC_086688.1	Citrus reticulata	NA	NA	NA	NA	NA	NA
170	NC_037463.1	Citrus sinensis	Single circular	Roche 454	DNAA	Newbler	2018	https://www.tandfonline.com/doi/abs/10.1080/23802359.2018.1473738
171	NC_057142.1	Citrus unshiu	NA	NA	NA	NA	NA	https://www.sciencedirect.com/science/article/pii/S0304423824007775
172	NA	Cladobotryum mycophilum	Single circular	Illumina	IMEAA	MITObim	2020	https://www.tandfonline.com/doi/full/10.1080/23802359.2020.1742600
173	NA	Clematis acerifolia	Branched	Illumina & Nanopore	DNAA	GetOrganelle	2023	https://www.frontiersin.org/journals/genetics/articles/10.3389/fgene.2022.1050040/full
174	NC_024515.1	Climacium americanum	NA	NA	NA	NA	NA	NA
175	NC_053886.1	Climacium dendroides	Single circular	Illumina	NA	NA	2020	https://www.tandfonline.com/doi/full/10.1080/23802359.2020.1721365
176	NC_022860.1	Closterium baillyanum	NA	NA	NA	NA	NA	NA
177	NC_015316.1	Coccomyxa subellipsoidea	NA	NA	NA	NA	NA	NA
178	NC_031696.1	Cocos nucifera	Single circular	Illumina & Roche 454	DNAA	Newbler	2016	https://journals.plos.org/plosone/article?id=10.1371/journal.pone.0163990
179	NC_048526.1	Codium fragile	NA	NA	NA	NA	NA	NA
180	NC_037949.1	Codonopsis lanceolata	NA	NA	NA	NA	NA	NA
181	NC_026784.1	Codriophorus aciculare	NA	NA	NA	NA	NA	NA
182	NC_045180.1	Coleochaete scutata	Single circular	Illumina	DNAA	Ray	2019	https://www.tandfonline.com/doi/full/10.1080/23802359.2019.1693300
183	NC_031359.1	Corchorus capsularis	NA	NA	NA	NA	NA	NA
184	NC_031360.1	Corchorus olitorius	Single circular	NA	NA	NA	2022	https://link.springer.com/chapter/10.1007/978-3-030-91163-8_14
185	NC_059794.1	Coriandrum sativum	Multiple circular	Illumina & Nanopore	DNAA	SPAdes	2021	https://www.tandfonline.com/doi/full/10.1080/23802359.2021.1951131
186	NC_081934.1	Corydalis pauciovulata	Single circular	Illumina & Nanopore	Hybrid	Velvet & SPAdes	2024	https://link.springer.com/article/10.1186/s12870-024-05025-4
187	NC_064986.1	Cotinus coggygria	NA	NA	NA	NA	NA	NA
188	NC_086918.1	Crotalaria pallida	NA	NA	NA	NA	NA	NA
189	NC_085700.1	Crucihimalaya lasiocarpa	Single circular	Illumina & Nanopore	Hybrid	Flye & Unicycler	2024	https://link.springer.com/article/10.1007/s00299-023-03102-w
190	NC_016006.1	Cucumis sativus	Multiple circular	NA	NA	NA	2011	https://academic.oup.com/plcell/article/23/7/2472/6097174
191	NC_014050.1	Cucurbita pepo	Single circular	Sanger	DNAA	CAP3	2010	https://academic.oup.com/mbe/article/27/6/1436/1116867
192	NC_072550.1	Cuminum cyminum	Single circular	Illumina	DNAA	SPAdes	2023	https://www.tandfonline.com/doi/abs/10.1080/23802359.2023.2238357
193	NC_081485.1	Cuscuta epithymum	NA	NA	NA	NA	NA	NA
194	NC_060804.1	Cuscuta japonica	NA	NA	NA	NA	NA	NA
195	NC_088073.1	Cyathodium cavernarum	NA	NA	NA	NA	NA	NA
196	NA	Cycas debaoensis	Single circular	Illumina & Nanopore	DNAA	NextDenovo & Geneious	2021	https://journals.plos.org/plosone/article?id=10.1371/journal.pone.0255091
197	NC_010303.1	Cycas taitungensis	Single circular	Sanger	NA	NA	2008	https://academic.oup.com/mbe/article/25/3/603/1061929
198	NA	Cymbidium ensifolium	Multiple circular	Illumina & PacBio	Hybrid	Canu & Unicycler	2024	https://link.springer.com/article/10.1186/s12870-024-04962-4
199	NC_084106.1	Cymbidium lancifolium	Multiple circular	Illumina & PacBio	Hybrid	GetOrganelle & Canu	2023	https://www.mdpi.com/2073-4425/14/4/864
200	NC_036614.1	Cymbomonas tetramitiformis	Single circular	Illumina	IMEAA	MIRA & MITObim	2017	https://onlinelibrary.wiley.com/doi/abs/10.1111/jpy.12521
201	NC_041494.1	Cynanchum auriculatum	Linear	Illumina	DNAA	CLC Assembly Cell	2019	https://www.tandfonline.com/doi/full/10.1080/23802359.2019.1673683
202	NC_058697.1	Cyperus esculentus	Single circular	Illumina & Nanopore	DNAA	Flye & Canu & Miniasm	2022	https://acsess.onlinelibrary.wiley.com/doi/full/10.1002/tpg2.20239
203	NA	Cyperus stoloniferus	Multiple circular	Illumina & Nanopore	DNAA	Flye & Canu & Miniasm & SPAdes	2024	https://link.springer.com/article/10.1186/s12870-024-05333-9
204	NA	Dalbergia odorifera	Single circular	Illumina & PacBio	DNAA	Flye & SPAdes	2021	https://link.springer.com/article/10.1186/s12864-021-07967-7
205	NC_087060.1	Daucus carota	NA	NA	NA	NA	NA	NA
206	NC_086846.1	Delonix regia	NA	NA	NA	NA	NA	NA
207	NC_082592.1	Dendrobium flexicaule	Multiple circular	Illumina & Nanopore	Hybrid	GetOrganelle	2024	https://www.frontiersin.org/journals/plant-science/articles/10.3389/fpls.2024.1429545/full
208	NC_082590.1	Dendrobium huoshanense	Multiple circular	Illumina & Nanopore	Hybrid	GetOrganelle	2024	https://www.frontiersin.org/journals/plant-science/articles/10.3389/fpls.2024.1429545/full
209	NC_082591.1	Dendrobium nobile	Multiple circular	Illumina & Nanopore	Hybrid	GetOrganelle	2024	https://www.frontiersin.org/journals/plant-science/articles/10.3389/fpls.2024.1429545/full
210	NC_085821.1	Descurainia sophia	Single circular	Illumina & PacBio	DNAA	Flye & GetOrganelle	2024	https://link.springer.com/article/10.1007/s42452-024-05775-8
211	NC_082292.1	Dichrocephala benthamii	NA	NA	NA	NA	NA	NA
212	NC_025931.1	Dilutineuron laevigatum	NA	NA	NA	NA	NA	NA
213	NC_082859.1	Diospyros kaki	Single circular	Illumina & Nanopore	Hybrid	Canu & Unicycler	2024	https://link.springer.com/article/10.1186/s12864-024-10199-0
214	NC_065039.1	Diospyros oleifera	Single circular	Illumina & PacBio	DNAA	Canu	2022	https://www.cell.com/heliyon/fulltext/S2405-8440(22)01158-6
215	NC_054215.1	Diplophyllum taxifolium	NA	NA	NA	NA	NA	NA
216	NC_034354.1	Diplostephium hartwegii	NA	NA	NA	NA	NA	NA
217	NC_016741.1	Dorcoceras hygrometricum	NA	NA	NA	NA	NA	NA
218	NC_054214.1	Douinia plicata	Single circular	Illumina	DNAA	Velvet & SOAPGapCloser	2021	https://www.tandfonline.com/doi/full/10.1080/23802359.2021.1882901
219	NC_086589.1	Dracaena cochinchinensis	NA	NA	NA	NA	NA	NA
220	NC_082293.1	Duhaldea cappa	NA	NA	NA	NA	NA	NA
221	NC_042873.1	Dumortiera hirsuta	Single circular	Illumina	DNAA	Velvet & SOAPGapCloser	2019	https://www.tandfonline.com/doi/full/10.1080/23802359.2019.1596767
222	NC_012930.1	Dunaliella salina	Single circular	Illumina	DNAA	A5 & Ray	2017	https://www.tandfonline.com/doi/full/10.1080/23802359.2017.1331331
223	NC_026571.1	Dunaliella viridis	NA	NA	NA	NA	NA	NA
224	NC_082207.1	Dystaenia ibukiensis	Single circular	Illumina & Nanopore	Hybrid	Canu & MaSuRCA & SPAdes & Velvet	2023	https://www.frontiersin.org/journals/plant-science/articles/10.3389/fpls.2023.1283292/full
225	NC_082206.1	Dystaenia takesimana	Single circular	Illumina & Nanopore	Hybrid	Canu & MaSuRCA & SPAdes & Velvet	2023	https://www.frontiersin.org/journals/plant-science/articles/10.3389/fpls.2023.1283292/full
226	NC_072933.1	Echinosophora koreensis	NA	NA	NA	NA	NA	NA
227	NC_053575.1	Edaphochlamys debaryana	Single circular	Illumina	DNAA	Geneious Prime	2024	https://www.eaglehill.us/ebio-pdfs-regular/EBIO-013-Cahoon.pdf
228	NC_040989.1	Eleusine indica	Single circular	Illumina	DNAA	Velvet & Ray & AllPaths-LG	2019	https://academic.oup.com/gbe/article/12/1/3684/5609112
229	NC_072709.1	Elymus magellanicus	Single circular	Illumina & PacBio	DNAA	Canu & GetOrganelle	2023	https://www.tandfonline.com/doi/abs/10.1080/23802359.2023.2238931
230	NC_022861.1	Entransia fimbriata	NA	NA	NA	NA	NA	NA
231	NC_046014.1	Epirixanthes elongata	NA	NA	NA	NA	NA	NA
232	NC_087774.1	Eremochloa ophiuroides	NA	NA	NA	NA	NA	NA
233	NC_045228.1	Eriobotrya japonica	Single circular	Illumina	DNAA	SPAdes	2019	https://www.tandfonline.com/doi/full/10.1080/23802359.2019.1692709
234	NC_018041.1	Erythranthe guttata	NA	NA	NA	NA	NA	NA
235	NC_085240.1	Eucalyptus camaldulensis	Single circular	PacBio	DNAA	Flye & Hifiasm	2024	https://www.frontiersin.org/journals/plant-science/articles/10.3389/fpls.2024.1339594/full
236	NC_040010.1	Eucalyptus grandis	Single circular	Illumina	IMEAA	MITObim & NOVOPlasty	2019	https://link.springer.com/article/10.1186/s12864-019-5444-4
237	NC_082539.1	Eucommia ulmoides	NA	NA	NA	NA	NA	NA
238	NC_053921.1	Euonymus alatus	Single circular	Illumina	DNAA	SOAPdenovo	2021	https://www.tandfonline.com/doi/full/10.1080/23802359.2020.1860702
239	NC_082294.1	Eupatorium chinense	NA	NA	NA	NA	NA	NA
240	NC_058741.1	Evolvulus alsinoides	Single circular	Illumina	DNAA	SPAdes & SSPACE	2021	https://www.mdpi.com/2075-1729/11/8/769
241	NC_050960.1	Fagus sylvatica	Single circular	Illumina & PacBio	IMEAA	Canu & SSpaceLong & NOVOPlasty	2021	https://www.mdpi.com/1999-4907/12/5/571
242	NC_077626.1	Ficus carica	Single circular	Illumina & PacBio	DNAA	Canu	2023	https://journals.ashs.org/jashs/view/journals/jashs/148/6/article-p283.xml
243	NC_073548.1	Forsythia suspensa	Single circular	Illumina & Nanopore	Hybrid	Canu & Unicycler	2023	https://link.springer.com/article/10.1186/s12864-023-09821-4
244	NC_043887.1	Fossombronia foveolata	NA	NA	NA	NA	NA	NA
245	NC_062834.1	Fragaria gracilis	NA	NA	NA	NA	NA	NA
246	NC_062591.1	Fragaria iinumae	NA	NA	NA	NA	NA	NA
247	NC_062833.1	Fragaria iturupensis	NA	NA	NA	NA	NA	NA
248	NC_065222.1	Fragaria mandshurica	NA	NA	NA	NA	NA	NA
249	NC_062590.1	Fragaria moschata	NA	NA	NA	NA	NA	NA
250	NC_062589.1	Fragaria nilgerrensis	NA	NA	NA	NA	NA	NA
251	NC_062587.1	Fragaria nubicola	NA	NA	NA	NA	NA	NA
252	NC_057524.1	Fragaria orientalis	Single circular	Illumina & Nanopore	Hybrid	GetOrganelle & SPAdes	2021	https://www.tandfonline.com/doi/full/10.1080/23802359.2021.1920498
253	NC_065223.1	Fragaria pentaphylla	NA	NA	NA	NA	NA	NA
254	NC_062832.1	Fragaria tibetica	NA	NA	NA	NA	NA	NA
255	NC_065239.1	Fragaria vesca	NA	NA	NA	NA	NA	NA
256	NC_062592.1	Fragaria viridis	NA	NA	NA	NA	NA	NA
257	NC_065219.1	Fragaria x ananassa	NA	NA	NA	NA	NA	NA
258	NC_026891.1	Frisvollia varia	NA	NA	NA	NA	NA	NA
259	NA	Fritillaria ussuriensis	Multiple circular	Illumina & PacBio	Hybrid	Canu & GetOrganelle & SPAdes	2024	https://link.springer.com/article/10.1186/s12864-024-10680-w
260	NC_024523.1	Funaria hygrometrica	Single circular	Roche 454	DNAA	GS Assembler & GS Mapper	2013	https://www.wellesu.com/10.1016/j.ympev.2012.12.006
261	NC_082938.1	Gastrodia peichatieniana	NA	NA	NA	NA	NA	NA
262	NC_082921.1	Gastrodia pubilabiata	NA	NA	NA	NA	NA	NA
263	NC_072925.1	Gayralia brasiliensis	NA	NA	NA	NA	NA	NA
264	NA	Gelsemium elegans	Single circular	Illumina	IMEAA	NOVOPlasty	2019	https://pubmed.ncbi.nlm.nih.gov/33366159/
265	NA	Gelsemium elegans	Multiple circular	Illumina & Nanopore	Hybrid	GetOrganelle & Unicycler
266	NA	Genlisea tuberosa	Single circular	Illumina	DNAA	GetOrganelle	2022	https://www.sciencedirect.com/science/article/pii/S0378111922002104
267	NC_082119.1	Geoffroea decorticans	Single circular	Illumina	DNAA	SPAdes	2023	https://www.frontiersin.org/journals/genetics/articles/10.3389/fgene.2023.1226052/full
268	NC_027000.1	Geranium maderense	NA	NA	NA	NA	NA	NA
269	NC_065221.1	Geum urbanum	NA	NA	NA	NA	NA	NA
270	NC_027976.1	Ginkgo biloba	Single circular	Sanger & Illumina	DNAA	SSPACE & Velvet	2016	https://academic.oup.com/mbe/article/33/6/1448/2579446#87261282
271	NC_058235.1	Gleditsia sinensis	Single circular	Illumina	IMEAA	Geneious & NOVOPlasty	2021	https://www.nature.com/articles/s41598-021-93480-6
272	NC_020455.1	Glycine max	Single circular	Roche 454 & Sanger	DNAA	Newbler	2013	https://journals.plos.org/plosone/article?id=10.1371/journal.pone.0056502
273	NC_039768.1	Glycine soja	NA	NA	NA	NA	NA	NA
274	NC_053919.1	Glycyrrhiza uralensis	Single circular	Illumina & Nanopore	DNAA	ABySS & SPAdes	2021	https://www.tandfonline.com/doi/full/10.1080/23802359.2021.1872432
275	NC_046951.1	Gonatozygon brebissonii	NA	NA	NA	NA	NA	NA
276	NC_020437.1	Gonium pectorale	Single circular	Roche 454 & Illumina & Sanger	DNAA	Newbler & Phrap	2013	https://journals.plos.org/plosone/article?id=10.1371/journal.pone.0057177
277	NC_066824.1	Gormaniella terricola	Single circular	Illumina	IMEAA	NOVOPlasty	2022	https://bsapubs.onlinelibrary.wiley.com/doi/full/10.1002/ajb2.16015
278	NC_035073.1	Gossypium arboreum	Single circular	Illumina	DNAA	Velvet & Flash & Newbler	2016	https://onlinelibrary.wiley.com/doi/abs/10.1111/plb.12536
279	NC_028254.1	Gossypium barbadense	Single circular	Illumina & Roche 454	DNAA	ABySS & SOAPdenovo & Newbler	2015	https://link.springer.com/article/10.1186/s12864-015-1988-0
280	NC_035075.1	Gossypium davidsonii	Single circular	Illumina	DNAA	Velvet & Flash & Newbler	2017	https://link.springer.com/article/10.1186/s12864-017-4282-5
281	NC_027407.1	Gossypium harknessii	Single circular	Illumina	DNAA	SOAPdenovo	2017	https://link.springer.com/article/10.1007/s00606-013-0845-3
282	NC_027406.1	Gossypium hirsutum	Single circular	Roche 454	DNAA	Newbler	2013	https://journals.plos.org/plosone/article?id=10.1371/journal.pone.0069476
283	NC_029998.1	Gossypium raimondii	Single circular	Illumina & Roche 454	DNAA	Newbler	2016	https://onlinelibrary.wiley.com/doi/full/10.1155/2016/5040598
284	NC_035074.1	Gossypium thurberi	Single circular	Illumina	DNAA	Velvet & Flash & Newbler	2017	https://link.springer.com/article/10.1186/s12864-017-4282-5
285	NC_035076.1	Gossypium trilobum	Single circular	Illumina	DNAA	Velvet & Flash & Newbler	2017	https://link.springer.com/article/10.1186/s12864-017-4282-5
286	NC_040132.1	Gymnomitrion concinnatum	Single circular	Illumina	DNAA	SPAdes & Geneious	2018	https://link.springer.com/article/10.1186/s12870-018-1558-0
287	NC_044670.1	Haematococcus lacustris	Single circular	PacBio	DNAA	Canu & Geneious	2019	https://www.cell.com/current-biology/fulltext/S0960-9822(19)30767-5
288	NC_045040.1	Haematoxylum brasiletto	Single circular	Illumina	DNAA	Geneious	2019	https://link.springer.com/article/10.1186/s12870-019-2064-8
289	NC_085495.1	Hancornia speciosa	Single circular	Illumina	DNAA	Ray & Spades	2024	https://link.springer.com/article/10.1007/s11033-023-09184-9
290	NC_043889.1	Haplomitrium hookeri	NA	NA	NA	NA	NA	NA
291	NC_082064.1	Hedyosmum orientale	NA	NA	NA	NA	NA	NA
292	NC_023337.1	Helianthus annuus	Single circular	Illumina	DNAA	SPAdes	2019	https://www.mdpi.com/2223-7747/8/11/439
293	NC_072973.1	Helianthus argophyllus	Single circular	Illumina	DNAA	SPAdes	2023	https://www.mdpi.com/1467-3045/45/6/308
294	NC_051989.1	Helianthus grosseserratus	Single circular	Illumina & Sanger	DNAA	SPAdes	2020	https://www.mdpi.com/2073-4425/11/9/982
295	NC_066410.1	Helianthus neglectus	NA	NA	NA	NA	NA	NA
296	NC_058584.1	Helianthus occidentalis	Single circular	Illumina	DNAA	SPAdes	2021	https://www.mdpi.com/2223-7747/10/9/1774
297	NC_051990.1	Helianthus strumosus	Single circular	Illumina & Sanger	DNAA	SPAdes	2020	https://www.mdpi.com/2073-4425/11/9/982
298	NC_058585.1	Helianthus tuberosus	Single circular	Illumina	DNAA	SPAdes	2021	https://www.mdpi.com/2223-7747/10/9/1774
299	NC_072104.1	Helicanthes elasticus	NA	NA	NA	NA	NA	NA
300	NC_017841.1	Helicosporidium sp.	Single circular	Roche 454 & Sanger	DNAA	Newbler & Consed	2010	https://journals.plos.org/plosone/article?id=10.1371/journal.pone.0008954
301	NC_053368.1	Hepatica maxima	Single circular	Illumina & Nanopore	Hybrid	Velvet & Spades & MaSuRCA & Geneious	2020	https://www.nature.com/articles/s41598-020-73397-2
302	NC_063145.1	Hernandia nymphaeifolia	NA	NA	NA	NA	NA	NA
303	NC_031323.1	Hesperelaea palmeri	Single circular	Illumina	DNAA	Geneious	2016	https://www.sciencedirect.com/science/article/abs/pii/S0378111916307223
304	NC_080333.1	Hevea benthamiana	Single circular	Illumina & PacBio	DNAA	SPAdes & Canu	2024	https://www.frontiersin.org/journals/plant-science/articles/10.3389/fpls.2024.1234643/full
305	NC_084327.1	Hevea camargoana	Single circular	Illumina & PacBio	DNAA	SPAdes & Canu	2024	https://www.frontiersin.org/journals/plant-science/articles/10.3389/fpls.2024.1234643/full
306	NC_080334.1	Hevea pauciflora	Single circular	Illumina & PacBio	DNAA	SPAdes & Canu	2024	https://www.frontiersin.org/journals/plant-science/articles/10.3389/fpls.2024.1234643/full
307	NC_084328.1	Hevea spruceana	Single circular	Illumina & PacBio	DNAA	SPAdes & Canu	2024	https://www.frontiersin.org/journals/plant-science/articles/10.3389/fpls.2024.1234643/full
308	NC_035549.1	Hibiscus cannabinus	Single circular	PacBio	DNAA	Celera Assembler	2018	https://www.nature.com/articles/s41598-018-30297-w
309	NC_086921.1	Hippophae gyantsensis	NA	NA	NA	NA	NA	NA
310	NA	Hippophae tibetana	Single circular	PacBio	DNAA	PMAT	2024	https://www.frontiersin.org/journals/plant-science/articles/10.3389/fpls.2024.1449606/full
311	NC_086845.1	Humulus lupulus	NA	NA	NA	NA	NA	NA
312	NC_071971.1	Huperzia crispata	Single circular	Illumina & Nanopore	Hybrid	Canu & Unicycler	2023	https://link.springer.com/article/10.1007/s10142-023-01223-9
313	NC_026515.1	Hyoscyamus niger	NA	NA	NA	NA	NA	NA
314	NC_082235.1	Ilex macrocarpa	Single circular	PacBio	DNAA	PMAT	2023	https://www.mdpi.com/1999-4907/14/12/2372
315	NC_081509.1	Ilex metabaptista	Single circular	Illumina & Nanopore	Hybrid	Canu & Unicycler	2023	https://link.springer.com/article/10.1186/s12870-023-04377-7
316	NC_045078.1	Ilex pubescens	Single circular	Illumina	IMEAA	SPAdes & MITObim	2019	https://www.tandfonline.com/doi/abs/10.1080/23802359.2019.1616625
317	NC_084321.1	Ilex rotunda	Single circular	PacBio	DNAA	PMAT & Hifiasm	2024	https://www.mdpi.com/1999-4907/15/7/1117
318	NC_068714.1	Ipomoea batatas	Single circular	Illumina & Nanopore	DNAA	NextDenovo & GetOrganelle	2022	https://link.springer.com/article/10.1186/s12870-022-03665-y
319	NC_031158.1	Ipomoea nil	NA	NA	NA	NA	NA	NA
320	NA	Isochrysis galbana	Single circular	Illumina & PacBio	IMEAA	ABySS & SPAdes & Canu & NOVOPlasty	2022	https://www.frontiersin.org/journals/microbiology/articles/10.3389/fmicb.2022.966219/full
321	NA	Isopyrum anemonoides	Single circular	Illumina	DNAA	GetOrganelle & Geneious	2023	https://journals.plos.org/plosone/article?id=10.1371/journal.pone.0286628
322	NC_048968.1	Jaagichlorella hainangensis	NA	NA	NA	NA	NA	NA
323	NC_046060.1	Jaagichlorella roystonensis	NA	NA	NA	NA	NA	NA
324	NC_069589.1	Jasminum sambac	Multiple circular	PacBio & Illumina	DNAA	Flye & Canu	2024	https://link.springer.com/article/10.1186/s12870-024-05557-9
325	NC_077559.1	Jatropha curcas	Single circular	Illumina & PacBio	IMEAA	Falcon & NOVOPlasty	2023	https://www.tandfonline.com/doi/full/10.1080/23802359.2023.2260541#d1e392
326	NC_046780.1	Jenufa minuta	Single circular	Roche 454 & Illumina	NA	NA	2020	https://www.tandfonline.com/doi/full/10.1080/23802359.2020.1742229
327	NC_046779.1	Jenufa perforata	Single circular	Roche 454 & Illumina	NA	NA	2020	https://www.tandfonline.com/doi/full/10.1080/23802359.2020.1742229
328	NC_069588.1	Juncus effusus	NA	NA	NA	NA	NA	NA
329	NC_069222.1	Kandelia obovata	Single circular	Illumina	IMEAA	NOVOPlasty	2023	https://www.tandfonline.com/doi/abs/10.1080/23802359.2023.2294889
330	NC_042406.1	Lactuca saligna	NA	NA	NA	NA	NA	NA
331	NC_042756.1	Lactuca sativa	Single circular	Illumina & PacBio	IMEAA	Novoplasty & Canu & Velvet & SPAdes & SSPACE	2021	https://www.frontiersin.org/journals/plant-science/articles/10.3389/fpls.2021.697136/full
332	NC_042378.1	Lactuca serriola	Single circular	Illumina & PacBio	IMEAA	Novoplasty & Canu & Velvet & SPAdes & SSPACE	2021	https://www.frontiersin.org/journals/plant-science/articles/10.3389/fpls.2021.697136/full
333	NC_084344.1	Lagenaria siceraria	Single circular	Illumina & Nanopore	Hybrid	Flye & Unicycler	2024	https://www.frontiersin.org/journals/plant-science/articles/10.3389/fpls.2024.1416913/full
334	NC_035616.1	Lagerstroemia indica	NA	NA	NA	NA	NA	NA
335	NC_082307.1	Lavandula angustifolia	Single circular	Illumina & PacBio	Hybrid	Canu & GetOrganelle	2024	https://link.springer.com/article/10.1186/s12864-024-10841-x
336	NC_039751.1	Leiosporoceros dussii	NA	NA	NA	NA	NA	NA
337	NC_063674.1	Leontynka pallida	NA	NA	NA	NA	NA	NA
338	NC_088489.1	Lepidium apetalum	NA	NA	NA	NA	NA	NA
339	NC_085699.1	Lepidium sativum	Single circular	PacBio	DNAA	Flye	2024	https://link.springer.com/article/10.1007/s00299-023-03102-w
340	NC_086809.1	Leucaena leucocephala	NA	NA	NA	NA	NA	NA
341	NC_039738.1	Leucaena trichandra	Single circular	PacBio	DNAA	Canu	2018	https://academic.oup.com/gbe/article/10/9/2501/5076815
342	NC_082295.1	Leucomeris decora	NA	NA	NA	NA	NA	NA
343	NC_026121.1	Lewinskya speciosa	NA	NA	NA	NA	NA	NA
344	NC_045039.1	Libidibia coriaria	NA	NA	NA	NA	NA	NA
345	NC_079588.1	Lilium tsingtauense	Multiple circular	MGI & Nanopore	DNAA	GetOrganelle	2024	https://link.springer.com/article/10.1007/s00299-024-03232-9
346	NC_079587.1	Limnomonas spitsbergensis	NA	NA	NA	NA	NA	NA
347	NC_086955.1	Limonia acidissima	NA	NA	NA	NA	NA	NA
348	NC_021152.1	Liriodendron tulipifera	Single circular	Illumina	DNAA	Velvet & Geneious	2019	https://www.tandfonline.com/doi/abs/10.1080/23802359.2019.1591242
349	NC_065018.1	Lithocarpus litseifolius	Single circular	Illumina & Nanopore	Hybrid	Canu & Unicycler	2024	https://link.springer.com/article/10.1007/s10722-024-01989-2
350	NC_027060.1	Lobosphaera incisa	Single circular	Illumina	DNAA	CLC Genomics Workbench & Velvet & MaSuRCA	2015	https://link.springer.com/article/10.1186/s12864-015-1792-x
351	NC_016743.2	Lotus japonicus	NA	NA	NA	NA	NA	NA
352	NC_050067.1	Luffa acutangula	Single circular	PacBio	DNAA	Canu	2020	https://www.tandfonline.com/doi/full/10.1080/23802359.2020.1810165
353	NC_069587.1	Luzula sylvatica	NA	NA	NA	NA	NA	NA
354	NC_085789.1	Lycium barbarum	Single circular	Illumina & Nanopore	Hybrid	Canu & Unicycler	2023	https://agris.fao.org/search/en/providers/122436/records/65fc16606b92502a85e4ce64
355	NC_080981.1	Lycopodium japonicum	Single circular	PacBio	DNAA	PMAT	2024	https://www.frontiersin.org/journals/plant-science/articles/10.3389/fpls.2024.1446015/full
356	NC_058888.1	Macadamia integrifolia	Single circular	Illumina	DNAA	SPAdes	2022	https://journals.plos.org/plosone/article?id=10.1371/journal.pone.0263545
357	NC_049134.1	Magnolia biondii	Single circular	Nanopore & Illumina	DNAA	Canu	2020	https://journals.plos.org/plosone/article?id=10.1371/journal.pone.0231020
358	NC_082234.1	Magnolia figo	NA	NA	NA	NA	NA	NA
359	NC_085212.1	Magnolia liliiflora	NA	NA	NA	NA	NA	NA
360	NC_064401.1	Magnolia officinalis	NA	NA	NA	NA	NA	NA
361	NC_053625.1	Malania oleifera	Single circular	Illumina & PacBio	DNAA	GetOrganelle	2020	https://www.tandfonline.com/doi/full/10.1080/23802359.2020.1841583
362	NC_065224.1	Malus baccata	Single circular	Illumina	Hybrid	Unicycler & Canu	2024	https://www.mdpi.com/2218-273X/14/8/912
363	NC_018554.1	Malus domestica	Single circular	Illumina	IMEAA	NOVOPlasty	2020	https://www.tandfonline.com/doi/full/10.1080/23802359.2020.1733447
364	NA	Malus hupehensis	Single circular	Illumina	DNAA	SOAPdenovo	2015	https://www.tandfonline.com/doi/abs/10.3109/19401736.2015.1060432
365	NC_065225.1	Malus sieversii	NA	NA	NA	NA	NA	NA
366	NC_065226.1	Malus sylvestris	NA	NA	NA	NA	NA	NA
367	NC_080974.1	Mammillaria huitzilopochtli	Linear	Illumina	IMEAA	NOVOPlasty & Unicycler	2023	https://link.springer.com/article/10.1186/s12864-023-09607-8
368	NC_060990.1	Mangifera longipes	Single circular	Illumina & Sanger	DNAA	SPAdes	2022	https://link.springer.com/article/10.1186/s12864-022-08383-1
369	NC_045136.1	Manihot esculenta	Single circular	NA	NA	NA	2019	https://www.tandfonline.com/doi/abs/10.1080/23802359.2019.1586471
370	NC_001660.1	Marchantia paleacea	NA	NA	NA	NA	NA	NA
371	NC_037508.1	Marchantia polymorpha	Single circular	Sanger	DNAA	NA	1992	https://www.sciencedirect.com/science/article/abs/pii/002228369290708R
372	NC_068105.1	Medicago sativa	Single circular	Illumina & Nanopore & PacBio	Hybrid	Canu & Unicycler & Flye & GetOrganelle	2023	https://www.mdpi.com/1422-0067/24/24/17334
373	NC_029641.1	Medicago truncatula	Single circular	NA	DNAA	Newbler	2016	https://www.tandfonline.com/doi/abs/10.1080/23802359.2016.1144087
374	NA	Megaceros aenigmaticus	Single circular	Sanger	DNAA	Sequencer	2009	https://link.springer.com/article/10.1007/s00239-009-9240-7
375	NC_071383.1	Melastoma candidum	Single circular	Illumina & PacBio	IMEAA	NOVOPlasty & Canu	2023	https://link.springer.com/article/10.1186/s12864-023-09488-x
376	NC_071385.1	Melastoma dodecandrum	Single circular	Illumina & PacBio	IMEAA	NOVOPlasty & Canu	2023	https://link.springer.com/article/10.1186/s12864-023-09488-x
377	NC_071384.1	Melastoma sanguineum	Single circular	Illumina & PacBio	IMEAA	NOVOPlasty & Canu	2023	https://link.springer.com/article/10.1186/s12864-023-09488-x
378	NA	Melia azedarach	Multiple circular	MGI & Nanopore	Hybrid	Flye & Unicycler	2024	https://link.springer.com/article/10.1186/s12870-024-05319-7
379	NC_085616.1	Meniocus linifolius	Single circular	PacBio	DNAA	Flye	2024	https://link.springer.com/article/10.1007/s00299-023-03102-w
380	NA	Mentha spicata	Branched	Illumina & Nanopore	Hybrid	GetOrganelle & Unicycler	2023	https://www.sciencedirect.com/science/article/pii/S0141813023031537
381	NC_086673.1	Mesembryanthemum crystallinum	NA	NA	NA	NA	NA	NA
382	NC_008240.1	Mesostigma viride	Single circular	Sanger	DNAA	AUTOASSEMBLER	2002	https://academic.oup.com/mbe/article/19/1/24/1066686
383	NC_043888.1	Metzgeria furcata	NA	NA	NA	NA	NA	NA
384	NC_060308.1	Micractinium variabile	NA	NA	NA	NA	NA	NA
385	NC_086687.1	Microcos paniculata	NA	NA	NA	NA	NA	NA
386	NC_012643.1	Micromonas commoda	NA	NA	NA	NA	NA	NA
387	NC_022862.1	Microspora stagnorum	NA	NA	NA	NA	NA	NA
388	NC_072666.1	Microstegium vimineum	NA	NA	NA	NA	2023	https://www.journals.uchicago.edu/doi/abs/10.1086/726005?journalCode=ijps
389	NC_036945.1	Mielichhoferia elongata	Single circular	Illumina & Sanger	DNAA	SPAdes & Geneious	2018	https://peerj.com/articles/4350/
390	NC_048974.1	Mirabilis himalaica	Single circular	Illumina	DNAA	SPAdes	2020	https://www.tandfonline.com/doi/full/10.1080/23802359.2020.1788451
391	NC_056991.1	Mirabilis jalapa	Single circular	Illumina	NA	NA	2022	https://link.springer.com/article/10.1186/s12863-022-01042-0
392	NC_080361.1	Moerckia flotoviana	NA	NA	NA	NA	NA	NA
393	NC_077563.1	Momordica charantia	Single circular	Illumina & PacBio	Hybrid	GetOrganelle	2023	https://www.mdpi.com/2223-7747/12/8/1686
394	NC_022797.1	Monomastix sp.	NA	NA	NA	NA	NA	NA
395	NC_070397.1	Monoraphidium dybowskii	NA	NA	NA	NA	NA	NA
396	NW_014013625.1	Monoraphidium neglectum	NA	NA	NA	NA	NA	NA
397	NC_072926.1	Monostroma nitidum	NA	NA	NA	NA	NA	NA
398	NC_041177.1	Morus notabilis	NA	NA	NA	NA	NA	NA
399	NC_031896.1	Mutarda arvensis	NA	NA	NA	NA	NA	NA
400	NC_024760.1	Mychonastes homosphaera	NA	NA	NA	NA	NA	NA
401	NC_086644.1	Myricaria laxiflora	Single circular	Illumina & PacBio	DNAA	SPAdes & Flye	2024	https://cdn.techscience.cn/files/phyton/2024/TSP_Phyton-93-8/Phyton-93-08-50099/Phyton-93-50099.pdf
402	NC_054351.1	Myurella julacea	Single circular	Illumina	IMEAA	NOVOPlasty	2021	https://www.tandfonline.com/doi/full/10.1080/23802359.2021.1903354
403	NC_030753.1	Nelumbo nucifera	Single circular	PacBio	DNAA	Celera Assembler & MIRA	2016	https://www.nature.com/articles/srep30158
404	NC_024761.1	Neochloris aquatica	NA	NA	NA	NA	NA	NA
405	NA	Neolamarckia cadamba	Single circular	Illumina & PacBio	DNAA	Canu	2021	https://www.nature.com/articles/s41598-021-01040-9
406	NC_080973.1	Nepenthes khasiana	NA	NA	NA	NA	NA	NA
407	NC_039531.1	Nepenthes ventricosa	Single circular	Illumina & Nanopore	RBAA	Miniasm	2018	https://www.tandfonline.com/doi/full/10.1080/23802359.2018.1532353
408	NA	Nepenthes X Ventrata	Single circular	Illumina & Nanopore	RBAA	Miniasm	2018	https://www.tandfonline.com/doi/full/10.1080/23802359.2018.1532353
409	NC_008239.1	Nephroselmis olivacea	Single circular	NA	NA	NA	1999	https://academic.oup.com/plcell/article/11/9/1717/6008461
410	NC_036467.1	Nicotiana attenuata	Single circular	Illumina	DNAA	Newbler	2017	https://www.tandfonline.com/doi/abs/10.1080/23802359.2017.1407686
411	NC_086721.1	Nicotiana longiflora	NA	NA	NA	NA	NA	NA
412	NC_029805.1	Nicotiana sylvestris	NA	NA	NA	NA	NA	NA
413	NC_006581.1	Nicotiana tabacum	Single circular	Sanger	DNAA	Phrap	2004	https://link.springer.com/article/10.1007/s00438-004-1075-8
414	NA	Nicotiana tabacum	Single circular	Illumina & PacBio	DNAA	SPAdes	2023	https://acsess.onlinelibrary.wiley.com/doi/abs/10.1002/tpg2.20409
415	NC_026890.1	Niphotrichum elongatum	NA	NA	NA	NA	NA	NA
416	NC_026540.1	Niphotrichum ericoides	Single circular	Illumina	DNAA	Velvet & Geneious	2015	https://www.tandfonline.com/doi/abs/10.3109/19401736.2014.1003911
417	NC_017598.1	Nitella hyalina	NA	NA	NA	NA	NA	NA
418	NC_087799.1	Nopalea cochenillifera	NA	NA	NA	NA	NA	NA
419	NC_012651.1	Nothoceros aenigmaticus	NA	NA	NA	NA	NA	NA
420	NC_082296.1	Nouelia insignis	NA	NA	NA	NA	NA	NA
421	NC_063925.1	Nowellia curvifolia	Single circular	Illumina	IMEAA	NOVOplasty	2021	https://www.mdpi.com/1424-2818/13/2/81
422	NC_037468.1	Nymphaea colorata	Single circular	PacBio	DNAA	Canu	2018	https://bmcgenomics.biomedcentral.com/articles/10.1186/s12864-018-4991-4
423	NC_060361.1	Nymphaea hybrid	NA	NA	NA	NA	NA	NA
424	NA	Oenanthe javanica	Single circular	Illumina & Nanopore	Hybrid	Canu & Unicycler	2023	https://www.mdpi.com/2073-4395/13/8/2103
425	NC_088756.1	Oenanthe linearis	NA	NA	NA	NA	NA	NA
426	NC_008256.1	Oltmannsiellopsis viridis	Single circular	Sanger	DNAA	Sequencer	2006	https://link.springer.com/article/10.1007/s00294-006-0076-z
427	NC_030900.1	Ophioglossum californicum	Multiple circular	Illumina & Roche 454 & Sanger	DNAA	Velvet & Newbler	2016	https://nph.onlinelibrary.wiley.com/doi/10.1111/nph.14135
428	NC_065260.1	Ophioglossum vulgatum	Single circular	Illumina & PacBio	DNAA	SPAdes	2022	https://www.mdpi.com/2073-4425/13/7/1287
429	NC_059804.1	Ormosia boluoensis	Single circular	Illumina & Nanopore	DNAA	Flye	2021	https://www.tandfonline.com/doi/abs/10.1080/23802359.2021.1920503
430	NC_031389.1	Orthotrichum bicolor	NA	NA	NA	NA	NA	NA
431	NC_031390.1	Orthotrichum callistomum	Single circular	Illumina	DNAA	Geneious	2017	https://www.nature.com/articles/s41598-017-04833-z
432	NC_029356.1	Orthotrichum diaphanum	Single circular	Illumina	DNAA	CLC Genomics Workbench & Geneious	2016	https://www.tandfonline.com/doi/full/10.1080/23802359.2016.1149784
433	NC_031391.1	Orthotrichum gymnostomum	NA	NA	NA	NA	NA	NA
434	NC_029355.1	Orthotrichum macrocephalum	Single circular	Illumina	DNAA	CLC Genomics Workbench & Geneious	2016	https://www.tandfonline.com/doi/full/10.1080/23802359.2016.1149784
435	NC_031767.1	Orthotrichum obtusifolium	NA	NA	NA	NA	NA	NA
436	NC_024522.1	Orthotrichum stellatum	NA	NA	NA	NA	NA	NA
437	NC_029816.1	Oryza minuta	Single circular	Illumina	DNAA	CLC Genomics Workbench	2016	https://journals.plos.org/plosone/article?id=10.1371/journal.pone.0152937
438	NC_013816.1	Oryza rufipogon	NA	Illumina	DNAA	SPAdes	2020	https://onlinelibrary.wiley.com/doi/full/10.1111/eva.13022
439	NC_066488.1	Oryza sativa	Single circular	Illumina & PacBio	Hybrid	SPAdes	2022	https://www.pnas.org/doi/abs/10.1073/pnas.2208759119
440	NC_007886.1	Oryza sativa	Single circular	Sanger	DNAA	Phrap	2006	https://academic.oup.com/plphys/article/140/2/401/6114977
441	NC_011033.1	Oryza sativa	NA	NA	NA	NA	2002	https://link.springer.com/article/10.1007/s00438-002-0767-1
442	NC_060346.1	Osmanthus fragrans	Single circular	Illumina	DNAA	GetOrganelle	2021	https://www.tandfonline.com/doi/full/10.1080/23802359.2021.1942265
443	NC_045361.1	Ostreobium quekettii	Single circular	Illumina & Nanopore	DNAA	Canu & SPAdes	2020	https://peerj.com/articles/8273/
444	NC_008290.1	Ostreococcus tauri	Single circular	Sanger	DNAA	Phrap	2007	https://academic.oup.com/mbe/article-abstract/24/4/956/1011264
445	NC_024762.1	Ourococcus multisporus	NA	NA	NA	NA	NA	NA
446	NC_071912.1	Oxytropis arctobia	NA	NA	NA	NA	NA	NA
447	NC_071911.1	Oxytropis splendens	NA	NA	NA	NA	NA	NA
448	NC_070189.1	Paeonia lactiflora	Single circular	Illumina & Nanopore	Hybrid	GetOrganelle & Unicycler	2024	https://www.mdpi.com/2073-4425/15/2/239
449	NC_084129.1	Paeonia suffruticosa	NA	NA	NA	NA	NA	NA
450	NC_080362.1	Pallavicinia lyellii	NA	NA	NA	NA	NA	NA
451	NC_067574.1	Panax quinquefolius	Single circular	Illumina & Nanopore	Hybrid	GetOrganelle & Unicycler	2024	https://www.sciencedirect.com/science/article/pii/S0378111924007509
452	NC_080521.1	Pandanus odorifer	NA	NA	NA	NA	2023	NA	NA	NA	NA
453	NC_068098.1	Paphiopedilum micranthum	Multiple circular	Illumina & PacBio	DNAA	Canu & SPAdes	2023	https://www.mdpi.com/1422-0067/24/4/3976
454	NC_082297.1	Parasenecio latipes	NA	NA	NA	NA	NA	NA
455	NC_072536.1	Paropyrum anemonoides	NA	NA	NA	NA	NA	NA
456	NC_086594.1	Paspalum vaginatum	NA	NA	NA	NA	NA	NA
457	NC_050950.1	Passiflora edulis	Single circular	Illumina	DNAA	SPAdes	2020	https://www.tandfonline.com/doi/full/10.1080/23802359.2020.1742622
458	NC_036659.1	Pectinodesmus pectinatus	Single circular	Illumina	IMEAA	NOVOPlasty & Abyss	2022	https://www.mdpi.com/2075-1729/12/11/1912
459	NC_072955.1	Pedicularis chinensis	NA	NA	NA	NA	NA	NA
460	NC_072932.1	Pedicularis kansuensis	NA	NA	NA	NA	NA	NA
461	NA	Pedicularis rex	Single circular	Illumina	DNAA	GetOrganelle	2020	https://www.tandfonline.com/doi/full/10.1080/23802359.2020.1722038
462	NC_000892.1	Pedinomonas minor	Single circular	NA	NA	NA	1999	https://academic.oup.com/plcell/article/11/9/1717/6008461
463	NC_080363.1	Pellia epiphylla	Single circular	Illumina & Nanopore	IMEAA	Flye & NOVOplasty	2023	https://www.nature.com/articles/s41598-023-35269-3
464	NC_080364.1	Pellia neesiana	NA	NA	NA	NA	NA	NA
465	NC_067638.1	Pereskia aculeata	Single circular	Illumina & Nanopore	Hybrid	Flye & Unicycler	2023	https://www.mdpi.com/1422-0067/24/9/8366
466	NA	Perilla frutescens	Single circular	Illumina & PacBio	Hybrid	Canu & Unicycler	2024	https://www.nature.com/articles/s41598-024-64509-3
467	NC_013765.1	Phaeoceros laevis	Single circular	Sanger	DNAA	Sequencer	2009	https://link.springer.com/article/10.1007/s00294-009-0279-1
468	NA	Phaeodactylum tricornutum	Single circular	Illumina	DNAA	SOAPdenovo	2020	https://www.tandfonline.com/doi/full/10.1080/23802359.2020.1788441
469	NC_082288.1	Phaeostigma salicifolium	NA	NA	NA	NA	NA	NA
470	NC_045135.1	Phaseolus vulgaris	Single circular	Illumina & Roche 454 & PacBio	DNAA	Newbler	2020	https://www.mdpi.com/1422-0067/21/11/3778
471	NC_017755.1	Phlegmariurus squarrosus	NA	NA	NA	NA	NA	NA
472	NC_016740.1	Phoenix dactylifera	Single circular	Roche 454	DNAA	Newbler	2012	https://journals.plos.org/plosone/article?id=10.1371/journal.pone.0037164
473	NC_065220.1	Photinia serratifolia	Single circular	MGI & Nanopore	DNAA	Canu	2023	https://www.nature.com/articles/s41598-022-24327-x
474	NC_086557.1	Phylloglossum drummondii	Single circular	Illumina	IMEAA	NOVOPlasty & GetOrganelle & SPAdes & Geneious	2024	https://onlinelibrary.wiley.com/doi/full/10.1111/tpj.16775
475	NC_065024.1	Phyllolobium chinense	NA	NA	NA	NA	NA	NA
476	NC_068804.1	Phyllospadix iwatensis	Single circular	Illumina & PacBio	Hybrid	GetOrganelle & SPAdes	2022	https://link.springer.com/article/10.1186/s12864-022-09046-x
477	NC_007945.1	Physcomitrium patens	NA	NA	NA	NA	NA	NA
478	NC_044153.1	Physochlaina orientalis	Single circular	Illumina	IMEAA	Velvet & NOVOPlasty	2019	https://www.sciencedirect.com/science/article/abs/pii/S1055790319301952
479	NA	Picea sitchensis	Branched	Illumina & Nanopore	Hybrid	Flye & Miniasm & Unicycler	2020	https://academic.oup.com/gbe/article-abstract/12/7/1174/5843792
480	NC_042491.1	Picocystis salinarum	NA	NA	NA	NA	NA	NA
481	NC_086551.1	Picria felterrae	NA	NA	NA	NA	NA	NA
482	NC_081910.1	Pinellia ternata	Single circular	Illumina & PacBio			2024	https://www.publish.csiro.au/FP/FP23256
483	NC_039746.1	Pinus taeda	NA	NA	NA	NA	NA	NA
484	NC_059791.1	Pisum abyssinicum	Single circular	Illumina	DNAA	MIRA	2023	https://www.mdpi.com/1424-2818/15/2/216
485	NC_059792.1	Pisum fulvum	Single circular	Illumina	DNAA	MIRA	2023	https://www.mdpi.com/1424-2818/15/2/216
486	NC_068896.1	Pisum sativum	Single circular	Illumina	DNAA	MIRA	2023	https://www.mdpi.com/1424-2818/15/2/216
487	NC_060546.1	Planicladium nitidulum	NA	NA	NA	NA	NA	NA
488	NC_072975.1	Plantago ovata	NA	NA	NA	NA	NA	NA
489	NC_069573.1	Platostoma chinense	NA	NA	NA	NA	NA	NA
490	NC_035958.1	Platycodon grandiflorus	NA	NA	NA	NA	NA	NA
491	NC_031394.1	Plenogemma phyllantha	NA	NA	NA	NA	NA	NA
492	NC_021108.1	Pleodorina starrii	NA	NA	NA	NA	NA	NA
493	NC_013444.1	Pleurozia purpurea	Single circular	Sanger	DNAA	Sequencer	2009	https://link.springer.com/article/10.1007/s00294-009-0273-7
494	NC_077587.1	Poa pratensis	Single circular	Illumina & Nanopore	Hybrid	Flye & GetOrganelle & Unicycler	2023	https://acsess.onlinelibrary.wiley.com/doi/abs/10.1002/csc2.21147
495	NC_046778.1	Pohlia nutans	Single circular	Illumina	DNAA	SOAPdenovo	2020	https://www.tandfonline.com/doi/abs/10.1080/23802359.2020.1780980
496	NC_026572.1	Polytoma uvella	NA	NA	NA	NA	NA	NA
497	NC_010357.1	Polytomella capuana	Linear	NA	NA	NA	2007	https://academic.oup.com/mbe/article-abstract/25/3/487/1058097
498	NC_023091.1	Polytomella magna	Linear	Illumina	DNAA	Ray & PASHA	2013	https://academic.oup.com/gbe/article/5/9/1661/557212
499	NC_016917.1	Polytomella parva	NA	NA	NA	NA	NA	NA
500	NC_016916.1	Polytomella parva	NA	NA	NA	NA	NA	NA
501	NC_013472.1	Polytomella piriformis	NA	NA	NA	NA	NA	NA
502	NC_016918.1	Polytomella piriformis	NA	NA	NA	NA	NA	NA
503	NC_039775.1	Polytrichum commune	Single circular	Illumina & Sanger	DNAA	SPAdes	2021	https://www.mdpi.com/1424-2818/13/2/54
504	NC_016742.1	Pongamia pinnata	Single circular	Illumina	DNAA	SaSSY & Velvet	2012	https://journals.plos.org/plosone/article?id=10.1371/journal.pone.0051687
505	NC_084342.1	Pontederia crassipes	Single circular	MGI & PacBio	DNAA	Flye & GetOrganelle	2024	https://www.frontiersin.org/journals/plant-science/articles/10.3389/fpls.2024.1407309/full
506	NC_041085.1	Populus alba	Single circular	Illumina & PacBio	DNAA	CLC Genomics Workbench	2019	https://academic.oup.com/g3journal/article-abstract/9/3/709/6026678
507	NC_035157.1	Populus davidiana	Single circular	Roche 454 & Illumina	DNAA	PLATANUS	2017	https://www.tandfonline.com/doi/full/10.1080/23802359.2017.1289346
508	NC_028096.1	Populus tremula	Single circular	Illumina & Nanopore	DNAA	SeqMan Pro	2016	https://journals.plos.org/plosone/article?id=10.1371/journal.pone.0147209
509	NC_028329.1	Populus tremula x Populus alba	Single circular	Illumina & Nanopore	DNAA	SeqMan Pro	2016	https://journals.plos.org/plosone/article?id=10.1371/journal.pone.0147209
510	NC_043908.1	Porella platyphylla	NA	NA	NA	NA	NA	NA
511	NC_062588.1	Potentilla micrantha	NA	NA	NA	NA	NA	NA
512	NC_023355.1	Prasinoderma coloniale	Single circular	Sanger & Roche 454	DNAA	gsAssembler & Consed	2013	https://journals.plos.org/plosone/article?id=10.1371/journal.pone.0084325
513	NC_082937.1	Primula sikkimensis	NA	NA	NA	NA	NA	NA
514	NC_087815.1	Primulina hunanensis	Branched	Illumina & Nanopore	Hybrid	Flye & Unicycler	2024	https://bmcgenomics.biomedcentral.com/articles/10.1186/s12864-024-10247-9
515	NC_045058.1	Prototheca bovis	NA	NA	NA	NA	NA	NA
516	NC_037449.1	Prototheca ciferrii	NA	NA	NA	NA	NA	NA
517	NC_001613.1	Prototheca wickerhamii	NA	NA	NA	NA	1994	https://www.sciencedirect.com/science/article/abs/pii/S0022283684712101
518	NC_081933.1	Prunella vulgaris	Multiple circular	Illumina & Nanopore	Hybrid	GetOrganelle	2023	https://www.frontiersin.org/articles/10.3389/fpls.2023.1237822/full
519	NC_065228.1	Prunus armeniaca	NA	NA	NA	NA	NA	NA
520	NC_044768.1	Prunus avium	Single circular	Illumina	IMEAA	GetOrganelle & NOVOPlasty	2019	https://www.tandfonline.com/doi/full/10.1080/23802359.2019.1617082
521	NC_065230.1	Prunus kanzakura	NA	NA	NA	NA	NA	NA
522	NC_065231.1	Prunus mira	NA	NA	NA	NA	NA	NA
523	NC_065232.1	Prunus mume	NA	NA	NA	NA	NA	NA
524	NA	Prunus pedunculata	Single circular	Illumina	DNAA	GetOrganelle	2023	https://www.frontiersin.org/journals/plant-science/articles/10.3389/fpls.2023.1266797/full
525	NC_065233.1	Prunus salicina	Single circular	Illumina & Nanopore	DNAA	NextDenovo	2021	https://www.mdpi.com/2073-4425/12/12/1970
526	NC_060491.1	Prunus salicina x Prunus armeniaca	NA	NA	NA	NA	NA	NA
527	NC_065066.1	Prunus schneideriana	NA	NA	NA	NA	NA	NA
528	NC_065234.1	Prunus sibirica	NA	NA	NA	NA	NA	NA
529	NC_077519.1	Prunus tenella	Single circular	PacBio	Hybrid	Canu & Unicycler	2023	https://www.frontiersin.org/journals/plant-science/articles/10.3389/fpls.2023.1132551/full
530	NC_065235.1	Prunus yedoensis	NA	NA	NA	NA	NA	NA
531	NC_021931.1	Pseudanomodon attenuatus	NA	NA	NA	NA	NA	NA
532	NC_024763.1	Pseudomuriella schumacherensis	NA	NA	NA	NA	NA	NA
533	NC_030952.1	Psilotum nudum	Multiple circular	Illumina & Roche 454 & Sanger	DNAA	Velvet & Newbler	2016	https://nph.onlinelibrary.wiley.com/doi/full/10.1111/nph.14135
534	NC_086919.1	Psophocarpus tetragonolobus	NA	NA	NA	NA	NA	NA
535	NC_069806.1	Psychotria serpens	NA	NA	NA	NA	NA	NA
536	NC_066984.1	Psychotria viridis	Single circular	PacBio	Hybrid	Flye & GetOrganelle	2022	https://peerj.com/articles/14114/
537	NC_043907.1	Ptilidium ciliare	NA	NA	NA	NA	NA	NA
538	NC_024514.1	Ptychomnion cygnisetum	NA	NA	NA	NA	NA	NA
539	NC_068018.1	Pulsatilla cernua	NA	NA	NA	NA	NA	NA
540	NC_068017.1	Pulsatilla chinensis	NA	NA	NA	NA	NA	NA
541	NC_071219.1	Pulsatilla dahurica	NA	NA	NA	NA	NA	NA
542	NC_071229.1	Punica granatum	Branched	MGI & Nanopore	Hybrid	GetOrganelle & Unicycler	2023	https://www.frontiersin.org/journals/plant-science/articles/10.3389/fpls.2023.1132551/full
543	NC_013935.1	Pycnococcus provasolii	Single circular	Sanger	DNAA	AUTOASSEMBLER	2010	https://link.springer.com/article/10.1007/s00239-010-9322-6
544	NC_031504.1	Pyramimonas parkeae	Single circular	Illumina	IMEAA	MIRA & MITObim	2017	https://onlinelibrary.wiley.com/doi/abs/10.1111/jpy.12521
545	NA	Pyropia perforata	Single circular	Illumina	DNAA	Velvet	2014	https://www.nature.com/articles/srep05113
546	NC_054332.1	Pyrus betulifolia	NA	NA	NA	NA	NA	NA
547	NC_065229.1	Pyrus communis	NA	NA	NA	NA	NA	NA
548	NC_065227.1	Pyrus ussuriensis	NA	NA	NA	NA	NA	NA
549	NC_065218.1	Pyrus x bretschneideri	NA	NA	NA	NA	NA	NA
550	NA	Quercus acutissima	Branched	Illumina & Nanopore	Hybrid	GetOrganelle & Unicycler	2022	https://www.mdpi.com/2073-4425/13/8/1321
551	NC_026975.1	Racomitrium emersum	NA	NA	NA	NA	NA	NA
552	NC_029452.1	Racomitrium lanuginosum	NA	NA	NA	NA	NA	NA
553	NC_088759.1	Ranunculus cassubicifolius	NA	NA	NA	NA	NA	NA
554	NC_018551.1	Raphanus sativus	Single circular	Sanger	DNAA	Sequencer	2012	https://link.springer.com/article/10.1186/1471-2164-13-352
555	NA	Raphanus sativus	Single circular	Roche 454	DNAA	Newbler	2013	https://link.springer.com/article/10.1007/s00122-013-2090-0
556	NC_086751.1	Rehmannia chingii	Single circular	Illumina & PacBio	DNAA	Flye & GetOrganelle	2024	https://www.mdpi.com/2073-4425/15/1/98
557	NC_086689.1	Rehmannia glutinosa	Multiple circular	Illumina & Nanopore	Hybrid	GetOrganelle & Unicycler	2024	https://www.frontiersin.org/articles/10.3389/fpls.2024.1326387/full
558	NC_082180.1	Reynoutria japonica	Single circular	Nanopore & Illumina	DNAA	NextDenovo	2023	https://www.frontiersin.org/articles/10.3389/fgene.2023.1289811/full
559	NC_024293.1	Rhazya stricta	Single circular	Illumina & PacBio	Hybrid	Velvet & Geneious	2014	https://bmcgenomics.biomedcentral.com/articles/10.1186/1471-2164-15-405
560	NC_082039.1	Rheum palmatum	Single circular	Illumina & PacBio	Hybrid	GetOrganelle & Canu	2023	https://journals.lww.com/ahm/fulltext/2023/12000/characterization_of_rheum_palmatum_mitochondrial.9.aspx
561	NC_070303.1	Rhodiola crenulata	NA	NA	NA	NA	NA	NA
562	NC_082108.1	Rhodiola juparensis	NA	NA	NA	NA	NA	NA
563	NC_072122.1	Rhodiola tangutica	NA	NA	NA	NA	NA	NA
564	NC_083899.1	Rhodobryum laxelimbatum	NA	NA	NA	NA	NA	NA
565	NC_073150.1	Rhododendron decorum	NA	NA	NA	NA	NA	NA
566	NC_081499.1	Rhododendron delavayi	Single circular	PacBio & Illumina	DNAA	Canu	2024	https://www.sciencedirect.com/science/article/abs/pii/S037811192400622X
567	NC_053763.1	Rhododendron simsii	Single circular	PacBio & Illumina	DNAA	Canu & SMARTdenovo	2021	https://www.tandfonline.com/doi/full/10.1080/23802359.2021.1903352
568	NC_067943.1	Rhododendron x pulchrum	Linear	Nanopore & Illumina	DNAA	SPAdes & Canu	2022	https://www.frontiersin.org/journals/plant-science/articles/10.3389/fpls.2022.969765/full
569	NC_071968.2	Rhodomyrtus tomentosa	Single circular	Illumina & Nanopore	Hybrid	GetOrganelle	2024	https://www.sciencedirect.com/science/article/abs/pii/S0378111924001690
570	NC_068215.1	Rhynchospora breviuscula	NA	NA	NA	NA	NA	NA
571	NC_068216.1	Rhynchospora pubera	NA	NA	NA	NA	NA	NA
572	NC_068217.1	Rhynchospora tenuis	NA	NA	NA	NA	NA	NA
573	NC_082306.1	Ribes nigrum	Single circular	Illumina & Nanopore	Hybrid	Flye & GetOrganelle & SPAdes & Unicycler	2024	https://link.springer.com/article/10.1186/s12864-024-10654-y
574	NC_043906.1	Riccia fluitans	Single circular	Illumina	DNAA	Velvet & SOAPGapCloser	2020	https://www.tandfonline.com/doi/full/10.1080/23802359.2020.1730728
575	NC_015141.1	Ricinus communis	NA	NA	NA	NA	NA	NA
576	NC_065236.1	Rosa chinensis	NA	NA	NA	NA	NA	NA
577	NC_077627.1	Rosa hybrid	NA	NA	NA	NA	NA	NA
578	NC_065237.1	Rosa rugosa	Single circular	Illumina	NA	NA	2020	https://www.tandfonline.com/doi/full/10.1080/23802359.2020.1821820
579	NC_049064.1	Rotheca serrata	NA	NA	NA	NA	NA	NA
580	NC_046950.1	Roya anglica	NA	NA	NA	NA	NA	NA
581	NC_022863.1	Roya obtusa	NA	NA	NA	NA	NA	NA
582	NC_065238.1	Rubus chingii	NA	NA	NA	NA	NA	NA
583	NC_088727.1	Ruppia sinensis	NA	NA	NA	NA	NA	NA
584	NC_088484.1	Saccharum narenga	NA	NA	NA	NA	NA	NA
585	NC_031164.1	Saccharum officinarum	NA	NA	NA	NA	NA	NA
586	NC_058733.1	Salix brachista	NA	NA	NA	NA	NA	NA
587	NC_052708.1	Salix cardiophylla	Single circular	Illumina	IMEAA	NOVOPlasty	2020	https://www.tandfonline.com/doi/full/10.1080/23802359.2020.1827065
588	NC_058734.1	Salix dunnii	NA	NA	NA	NA	NA	NA
589	NC_068761.1	Salix integra	NA	NA	NA	NA	NA	NA
590	NC_068760.1	Salix koriyanagi	NA	NA	NA	NA	NA	NA
591	NC_046754.1	Salix paraflabellaris	Single circular	Illumina	IMEAA	NOVOPlasty	2019	https://www.tandfonline.com/doi/full/10.1080/23802359.2019.1598823
592	NC_052709.1	Salix polaris	Single circular	Illumina	IMEAA	NOVOPlasty & Geneious	2020	https://www.tandfonline.com/doi/full/10.1080/23802359.2020.1823269
593	NC_088094.1	Salix psammophila	Single circular	PacBio	DNAA	Flye	2024	https://www.frontiersin.org/journals/plant-science/articles/10.3389/fpls.2024.1411289/full
594	NC_029693.1	Salix purpurea	Single circular	Roche 454	DNAA	Newbler	2016	https://link.springer.com/article/10.1186/s40064-016-3521-6
595	NC_029317.1	Salix suchowensis	Single circular	Illumina & Nanopore	Hybrid	Canu & Unicycler	2023	https://bmcplantbiol.biomedcentral.com/articles/10.1186/s12870-023-04377-7
596	NC_069586.1	Salix triandra	NA	NA	NA	NA	NA	NA
597	NC_064688.1	Salix wilsonii	Single circular	PacBio	DNAA	Hifiasm	2022	https://www.frontiersin.org/journals/plant-science/articles/10.3389/fpls.2022.1031769/full
598	NC_023209.1	Salvia miltiorrhiza	Multiple circular	Illumina & PacBio	Hybrid	GetOrganelle & Unicycler	2022	https://www.mdpi.com/1422-0067/23/22/14267
599	NC_027974.1	Sanionia uncinata	NA	NA	NA	NA	NA	NA
600	NC_081498.1	Santalum album	Multiple circular	Illumina & Nanopore	Hybrid	GetOrganelle & Flye & Unicycler	2024	https://www.sciencedirect.com/science/article/pii/S0888754324001563
601	NC_050850.1	Sapindus mukorossi	Single circular	Illumina & PacBio	DNAA	GetOrganelle	2021	https://www.sciencedirect.com/science/article/pii/S0926669021009754
602	NC_058846.1	Saposhnikovia divaricata	Single circular	Illumina	DNAA	GetOrganelle	2022	https://link.springer.com/article/10.1186/s12864-022-08821-0
603	NC_059793.1	Saussurea costus	NA	NA	NA	NA	NA	NA
604	NC_066407.1	Saussurea inversa	Single circular	Illumina & Nanopore	DNAA	Canu	2024	https://www.mdpi.com/2073-4425/15/8/1074
605	NC_052751.1	Scapania ampliata	Single circular	Illumina	DNAA	Velvet & SOAPGapCloser & Geneious	2021	https://www.tandfonline.com/doi/full/10.1080/23802359.2021.1882892
606	NC_082157.1	Scapania undulata	NA	NA	NA	NA	NA	NA
607	NA	Scenedesmus obliquus	Single circular	Sanger	NA	NA	2000	https://www.sciencedirect.com/science/article/abs/pii/S0378111900002286
608	NC_045363.1	Scherffelia dubia	Single circular	Sanger	DNAA	Sequencher	2020	https://www.tandfonline.com/doi/full/10.1080/23802359.2019.1698349
609	NA	Schisandra chinensis	Single circular	Illumina & Nanopore & PacBio	DNAA	CLC Genomics Workbench & SPAdes	2019	https://www.tandfonline.com/doi/abs/10.1080/23802359.2019.1638326
610	NC_042758.1	Schisandra sphenanthera	Single circular	Illumina	DNAA	Velvet & Geneious	2018	https://www.tandfonline.com/doi/abs/10.1080/23802359.2018.1532346
611	NC_065025.1	Scutellaria barbata	NA	NA	NA	NA	NA	NA
612	NC_065026.1	Scutellaria franchetiana	NA	NA	NA	NA	NA	NA
613	NA	Scutellaria tsinyunensis	Single circular	Illumina & Nanopore	DNAA	SMARTdenovo & GetOrganelle	2021	https://link.springer.com/article/10.1007/s00425-021-03684-3
614	NC_057654.1	Scyphiphora hydrophyllacea	Single circular	Illumina	IMEAA	NOVOPlasty	2020	https://www.tandfonline.com/doi/pdf/10.1080/23802359.2020.1788460
615	NC_086686.1	Secale cereale	NA	NA	NA	NA	NA	https://cdnsciencepub.com/doi/abs/10.1139/G07-052
616	NC_069572.1	Sedum plumbizincicola	Single circular	Illumina & Nanopore	Hybrid	Canu & SMARTdenovo & GetOrganelle	2022	https://www.mdpi.com/2079-7737/11/11/1661
617	NC_081468.1	Selenicereus monacanthus	Single circular	Illumina & Nanopore	Hybrid	Flye & Unicycler	2023	https://link.springer.com/article/10.1186/s12870-023-04529-9
618	NC_082298.1	Senecio graciliflorus	NA	NA	NA	NA	NA	NA
619	NC_038221.1	Senna occidentalis	Single circular	Illumina	DNAA	CLC Genomics Workbench	2018	https://www.tandfonline.com/doi/abs/10.1080/23802359.2018.1536472
620	NC_038053.1	Senna tora	Single circular	Illumina & PacBio	DNAA	CLC Genomics Workbench	2019	https://www.tandfonline.com/doi/abs/10.1080/23802359.2019.1591227
621	NA	Setaria italica	Multiple circular	PacBio	DNAA	Flye	2024	https://link.springer.com/article/10.1007/s00425-024-04386-2
622	NC_014487.1	Silene latifolia	Single circular	Sanger	DNAA	Phrap & Consed	2010	https://link.springer.com/article/10.1186/1471-2148-10-274
623	NC_050335.1	Solanum aethiopicum	NA	NA	NA	NA	NA	NA
624	NC_035963.1	Solanum lycopersicum	Single circular	Illumina	DNAA	Geneious	2018	https://journals.plos.org/plosone/article?id=10.1371/journal.pone.0202279
625	NC_050334.1	Solanum melongena	Single circular	Illumina & Nanopore	Hybrid	GetOrganelle & Canu & hybridSPAdes & NOVOPlasty	2024	https://www.mdpi.com/1422-0067/25/17/9743
626	NC_083979.1	Solanum muricatum	Single circular	Illumina & PacBio	DNAA	PMAT	2024	https://link.springer.com/article/10.1186/s12870-024-04978-w
627	NC_035964.1	Solanum pennellii	NA	NA	NA	NA	NA	NA
628	NA	Solanum tuberosum	Single circular	Illumina	DNAA	CLC Genomics Workbench	2017	https://www.tandfonline.com/doi/abs/10.1080/23802359.2017.1398607
629	NC_043909.1	Solenostoma sphaerocarpum	NA	NA	NA	NA	NA	NA
630	NC_043897.1	Sophora flavescens	Single circular	Illumina	IMEAA	SPAdes & MITObim	2019	https://www.tandfonline.com/doi/abs/10.1080/23802359.2019.1574623
631	NA	Sophora japonica	Single circular	Illumina & PacBio	DNAA	Canu	2018	https://journals.plos.org/plosone/article?id=10.1371/journal.pone.0202485
632	NC_052880.1	Sorbus aucuparia	NA	NA	NA	NA	NA	NA
633	NC_008360.1	Sorghum bicolor	NA	NA	NA	NA	NA	NA
634	NC_024521.1	Sphagnum palustre	NA	NA	NA	NA	NA	NA
635	NC_079917.1	Sphagnum subsecundum	NA	NA	NA	NA	NA	NA
636	NC_035618.1	Spinacia oleracea	Single circular	Illumina	DNAA	SOAPdenovo	2017	https://www.tandfonline.com/doi/full/10.1080/23802359.2017.1334518
637	NC_017840.1	Spirodela polyrhiza	Single circular	Sanger	DNAA	Velvet	2012	https://journals.plos.org/plosone/article?id=10.1371/journal.pone.0046747
638	NC_045035.1	Spondias mombin	Single circular	Illumina	DNAA	Ray & SPAdes & Geneious	2019	https://www.sciencedirect.com/science/article/pii/S0378111919306857
639	NC_045036.1	Spondias tuberosa	Single circular	Illumina	DNAA	Ray & SPAdes & Geneious	2019	https://www.sciencedirect.com/science/article/pii/S0378111919306857
640	NC_083965.1	Stephania japonica	NA	NA	NA	NA	NA	NA
641	NC_081928.1	Stewartia sinensis	NA	NA	NA	NA	NA	NA
642	NC_031392.1	Stoneobryum bunyaense	NA	NA	NA	NA	NA	NA
643	NC_034907.1	Stoneobryum mirum	NA	NA	NA	NA	NA	NA
644	NC_035317.1	Stratiotes aloides	Single circular	Roche 454 & Illumina	DNAA	Newbler & SSAKE & Geneious	2017	https://journals.plos.org/plosone/article?id=10.1371/journal.pone.0177606
645	NC_063515.1	Stylosanthes capitata	NA	NA	NA	NA	NA	NA
646	NC_063517.1	Stylosanthes macrocephala	NA	NA	NA	NA	NA	NA
647	NC_063516.1	Stylosanthes pilosa	NA	NA	NA	NA	NA	NA
648	NC_063518.1	Stylosanthes seabrana	NA	NA	NA	NA	NA	NA
649	NC_039596.1	Styphnolobium japonicum	NA	NA	NA	NA	NA	NA
650	NC_060419.1	Suaeda glauca	Single circular	PacBio	DNAA	Canu	2021	https://link.springer.com/article/10.1186/s12864-021-07490-9
651	NC_081511.1	Suriana maritima	Single circular	Illumina & Nanopore	DNAA	GetOrganelle	2024	https://www.researchsquare.com/article/rs-3948491/v1
652	NC_066038.1	Symbiochloris sp.	NA	NA	NA	NA	NA	NA
653	NC_082299.1	Synotis nagensium	NA	NA	NA	NA	NA	NA
654	NC_027515.1	Syntrichia filaris	Single circular	Illumina & Sanger	DNAA	CLC Genomics Workbench	2015	https://www.tandfonline.com/doi/abs/10.3109/19401736.2015.1053062
655	NC_082163.1	Syringa fauriei	NA	NA	NA	NA	NA	NA
656	NC_079700.1	Syzygium samarangense	Single circular	MGI & Nanopore	Hybrid	Flye & Unicycler	2023	https://www.frontiersin.org/articles/10.3389/fpls.2023.1301164/full
657	NC_045038.1	Tamarindus indica	Single circular	Illumina	DNAA	Geneious	2019	https://link.springer.com/article/10.1186/s12870-019-2064-8
658	NC_067879.1	Taraxacum mongolicum	Single circular	Illumina & Nanopore	DNAA	NextDenovo & GetOrganelle	2023	https://link.springer.com/article/10.1007/s00299-023-02994-y
659	NC_069591.1	Taxus chinensis	NA	NA	NA	NA	NA	NA
660	NA	Taxus cuspidata	Single circular	Illumina & Nanopore	DNAA	Canu & SPAdes	2020	https://link.springer.com/article/10.1186/s12862-020-1582-1
661	NC_072607.1	Taxus wallichiana	Single circular	MGI & Nanopore	Hybrid	Flye & GetOrganelle	2024	https://www.sciencedirect.com/science/article/pii/S0888754324001216
662	NC_059859.1	Tetracentron sinense	NA	NA	NA	NA	NA	NA
663	NC_002254.1	Tetradesmus obliquus	NA	NA	NA	NA	NA	NA
664	NC_086675.1	Tetraena mongolica	NA	NA	NA	NA	NA	NA
665	NC_024290.1	Tetraphis pellucida	Single circular	Illumina & PacBio	DNAA	CLC Genomics Workbench	2014	https://link.springer.com/article/10.1186/1471-2164-15-383
666	NC_028191.1	Tetraplodon fuegianus	NA	NA	NA	NA	NA	NA
667	NC_066039.1	Tetraselmis marina	NA	NA	NA	NA	NA	NA
668	NC_066894.1	Theobroma cacao	Multiple circular	Illumina & Nanopore	Hybrid	GetOrganelle & hybridSPAdes	2023	https://www.sciencedirect.com/science/article/abs/pii/S0378111922007247
669	NC_066895.1	Theobroma grandiflorum	Multiple circular	Illumina & Nanopore	Hybrid	GetOrganelle & hybridSPAdes	2023	https://www.sciencedirect.com/science/article/abs/pii/S0378111922007247
670	NA	Thuja sutchuenensis	Branched	MGI & Nanopore	DNAA	Flye & Miniasm	2023	https://link.springer.com/article/10.1186/s12870-023-04054-9
671	NC_056836.1	Tolypanthus maclurei	Single circular	Illumina	Hybrid	GetOrganelle & Unicycler	2021	https://peerj.com/articles/12260/
672	NC_065060.1	Toona ciliata	Single circular	Illumina	DNAA	SOAPdenovo	2023	https://link.springer.com/article/10.1186/s12864-023-09150-6
673	NC_065061.1	Toona sinensis	Single circular	Illumina	DNAA	SOAPdenovo	2023	https://link.springer.com/article/10.1186/s12864-023-09150-6
674	NC_086920.1	Trachelospermum jasminoides	Single circular	Illumina & Nanopore	Hybrid	GetOrganelle & SPAdes & Unicycler	2024	https://link.springer.com/article/10.1186/s12870-024-05568-6
675	NC_086690.1	Trapa bicornis	NA	NA	NA	NA	NA	NA
676	NC_086691.1	Trapa incisa	NA	NA	NA	NA	NA	NA
677	NC_018568.1	Trebouxiophyceae sp.	Single circular	Illumina	DNAA	Velvet	2012	https://journals.asm.org/doi/full/10.1128/ec.00244-12
678	NC_016122.1	Treubia lacunosa	Single circular	Sanger	DNAA	Sequencer	2011	https://journals.plos.org/plosone/article?id=10.1371/journal.pone.0025836#s3
679	NA	Trichosanthes kirilowii	Multiple circular	Illumina & Nanopore	Hybrid	Flye & Unicycler	2024	https://peerj.com/articles/17747/
680	NC_048502.1	Trifolium aureum	NA	NA	NA	NA	NA	NA
681	NC_048501.1	Trifolium grandiflorum	NA	NA	NA	NA	NA	NA
682	NC_048500.1	Trifolium meduseum	NA	NA	NA	NA	NA	NA
683	NC_048499.1	Trifolium pratense	NA	NA	NA	NA	NA	NA
684	NC_072135.1	Trigonella foenum-graecum	Single circular	Illumina & Nanopore	Hybrid	Canu & Unicycler	2023	https://link.springer.com/article/10.1186/s12864-023-09865-6
685	NC_037041.1	Trilophozia quinquedentata	NA	NA	NA	NA	NA	NA
686	NC_064333.1	Triosteum pinnatifidum	Single circular	Illumina & PacBio	DNAA	Canu	2023	https://link.springer.com/article/10.3103/S0095452723040084
687	NC_008362.1	Tripsacum dactyloides	NA	NA	NA	NA	NA	NA
688	NC_082972.1	Tripterygium wilfordii	NA	NA	NA	NA	NA	NA
689	NC_036024.1	Triticum aestivum	Single circular	Sanger	DNAA	Phrap	2009	https://www.ias.ac.in/article/fulltext/jgen/088/03/0299-0307
690	NC_022714.1	Triticum timopheevii	NA	NA	NA	NA	NA	NA
691	NC_005926.1	Tupiella akineta	NA	NA	NA	NA	NA	NA
692	NC_031393.1	Ulota crispa	NA	NA	NA	NA	NA	NA
693	NC_024517.1	Ulota hutchinsiae	NA	NA	NA	NA	NA	NA
694	NC_053628.1	Ulva australis	NA	NA	NA	NA	NA	NA
695	NC_041082.1	Ulva compressa	Single circular	Illumina	DNAA	A5 & Geneious & SOAPdenovo	2020	https://www.frontiersin.org/journals/marine-science/articles/10.3389/fmars.2020.00714/full
696	NC_086800.1	Ulva dactylifera	NA	NA	NA	NA	NA	NA
697	NC_040163.1	Ulva expansa	Single circular	Illumina	DNAA	CLC Genomics Workbench & Geneious	2018	https://www.tandfonline.com/doi/full/10.1080/23802359.2018.1535859
698	NC_028081.1	Ulva fasciata	Single circular	Illumina	NA	NA	2015	https://www.tandfonline.com/doi/abs/10.3109/19401736.2015.1082095
699	NC_053629.1	Ulva fenestrata	NA	NA	NA	NA	NA	NA
700	NC_035809.1	Ulva flexuosa	Single circular	Sanger	DNAA	Phrap	2018	https://link.springer.com/article/10.1007/s12686-017-0838-6
701	NC_053630.1	Ulva gigantea	NA	NA	NA	NA	NA	NA
702	NC_058886.1	Ulva intestinalis	Single circular	Illumina	DNAA	A5 & Geneious	2022	https://www.frontiersin.org/journals/marine-science/articles/10.3389/fmars.2022.850710/full
703	NC_053631.1	Ulva lacinulata	NA	NA	NA	NA	NA	NA
704	NC_029701.1	Ulva linza	Single circular	NA	NA	NA	2016	https://www.tandfonline.com/doi/full/10.1080/23802359.2015.1137806
705	NC_065202.1	Ulva meridionalis	Single circular	NA	NA	NA	2020	https://www.tandfonline.com/doi/full/10.1080/23802359.2020.1715856
706	NC_035722.1	Ulva pertusa	Single circular	Sanger	DNAA	BioEdit	2017	https://onlinelibrary.wiley.com/doi/abs/10.1111/jpy.12561
707	NC_028538.1	Ulva prolifera	Single circular	NA	NA	NA	2016	https://www.tandfonline.com/doi/full/10.1080/23802359.2015.1137831
708	NC_053633.1	Ulva rigida	Single circular	Illumina	DNAA	A5 & Geneious	2022	https://www.frontiersin.org/journals/marine-science/articles/10.3389/fmars.2022.850710/full
709	NC_053632.1	Ulva sp.	NA	NA	NA	NA	NA	NA
710	NC_053254.1	Ulva sp.	NA	NA	NA	NA	NA	NA
711	NC_053253.1	Ulva sp.	Single circular	Illumina	DNAA	Geneious & Velvet & CLC Genomics Workbench	2015	https://journals.plos.org/plosone/article?id=10.1371/journal.pone.0121020
712	NC_053255.1	Ulva torta	Single circular	Illumina	DNAA	A5 & Geneious	2022	https://www.frontiersin.org/journals/marine-science/articles/10.3389/fmars.2022.850710/full
713	NC_034982.1	Utricularia reniformis	Single circular	Illumina	IMEAA	CLC Genomics Workbench & SPAdes & MITObim & Platanus	2017	https://journals.plos.org/plosone/article?id=10.1371/journal.pone.0180484
714	NA	Vaccinium carlesii	Single circular	Illumina & Nanopore	Hybrid	Flye & Unicycler	2024	https://www.sciencedirect.com/science/article/pii/S0888754324001186
715	NC_023338.1	Vaccinium macrocarpon	Single circular	PacBio	DNAA	Canu & Circlator	2019	https://www.mdpi.com/2073-4425/10/4/291
716	NA	Ventilago leiocarpa	Branched	MGI & Nanopore	Hybrid	Flye & Unicycler	2024	https://link.springer.com/article/10.1007/s00299-023-03126-2
717	NA	Viburnum chinshanense	Single circular	Illumina & Nanopore	Hybrid	Flye & GetOrganelle & Unicycler	2023	https://link.springer.com/article/10.1186/s12870-023-04493-4
718	NC_021092.1	Vigna angularis	Single circular	Roche 454 & Illumina	DNAA	CLC Genomics Workbench	2013	https://www.jstage.jst.go.jp/article/jsbbs/63/2/63_176/_article/-char/ja/
719	NC_015121.1	Vigna radiata	Single circular	Sanger	DNAA	Phrap & Consed	2011	https://journals.plos.org/plosone/article?id=10.1371/journal.pone.0016404
720	NA	Vigna radiata	Single circular	Illumina	IMEAA	MITObim	2019	https://www.tandfonline.com/doi/abs/10.1080/23802359.2019.1664953
721	NC_029039.1	Viscum album	NA	NA	NA	NA	NA	NA
722	NA	Vitex rotundifolia	Single circular	Illumina & Nanopore	Hybrid	NextDenovo & GetOrganelle & Unicycler	2022	https://www.mdpi.com/2073-4425/13/5/839
723	NC_065806.1	Vitex trifolia	NA	NA	NA	NA	NA	NA
724	NC_012119.1	Vitis vinifera	Single circular	Sanger	DNAA	NA	2009	https://academic.oup.com/mbe/article/26/1/99/972949#77770916
725	NC_029130.1	Welwitschia mirabilis	Single circular	Sanger & Illumina	DNAA	SSPACE & Velvet	2016	https://academic.oup.com/mbe/article/33/6/1448/2579446#87261282
726	NC_053538.1	Wiesnerella denudata	Single circular	Illumina	DNAA	Velvet & SOAPGapCloser	2020	https://www.tandfonline.com/doi/full/10.1080/23802359.2020.1821814
727	NC_033969.1	Yamagishiella unicocca	NA	NA	NA	NA	NA	NA
728	NC_073008.1	Zantedeschia aethiopica	Single circular	Illumina & Nanopore	Hybrid	Flye & Unicycler	2023	https://www.mdpi.com/1422-0067/24/11/9566
729	NC_008333.1	Zea luxurians	NA	NA	NA	NA	NA	NA
730	NC_007982.1	Zea mays	Single circular	Sanger	DNAA	Phrap	2004	https://academic.oup.com/plphys/article/136/3/3486/6112430
731	NC_008332.1	Zea mays	NA	NA	NA	NA	NA	NA
732	NC_008331.1	Zea perennis	NA	NA	NA	NA	NA	NA
733	NA	Zelkova schneideriana	Single circular	Illumina & Nanopore	DNAA	SPAdes	2022	https://www.tandfonline.com/doi/abs/10.1080/23802359.2021.1947913
734	NC_086674.1	Zizania latifolia	Single circular	Illumina & PacBio	DNAA	Flye & GetOrganelle	2024	https://www.frontiersin.org/journals/plant-science/articles/10.3389/fpls.2024.1381089/full
735	NC_029809.1	Ziziphus jujuba	NA	NA	NA	NA	NA	NA
736	NC_068745.1	Ziziphus mauritiana	Single circular	Illumina & PacBio			2024	https://www.sciencedirect.com/science/article/abs/pii/S0304423823008051
737	NC_068803.1	Zostera japonica	Single circular	Illumina & PacBio	Hybrid	GetOrganelle & SPAdes	2022	https://link.springer.com/article/10.1186/s12864-022-09046-x
738	NC_035345.1	Zostera marina	NA	NA	NA	NA	NA	NA
739	NC_088772.1	Zygnema cf.	NA	NA	NA	NA	NA	NA
740	NC_072974.1	Zygnema circumcarinatum	Single circular	Illumina & Nanopore	IMEAA	SPAdes & SOAPdenovo & NOVOPlasty & SMARTdenovo	2020	https://academic.oup.com/jxb/article/71/11/3361/5811179#204590322
741	NC_031846.1	Zygodon viridissimus	NA	NA	NA	NA	NA	NA
DNAA: De novo Assembly Algorithm
IMEAA: Iterative Mapping and Extension Assembly Algorithm
RBAA: Reference Based Assembly Algorithm

## Sheet: Table S2
Table S2 Number of Studies using Particular Types of DNA Sequencing Technologies in Plant Mitochondrial Genome Studies from 1992 to 2024.
Year	Sanger	MGI	Illumina	Roche 454	PacBio	Nanopore
1992	1	0	0	0	0	0
1995	1	0	0	0	0	0
2000	2	0	0	0	0	0
2002	2	0	0	0	0	0
2003	2	0	1	0	0	0
2004	2	0	0	0	0	0
2006	2	0	0	0	0	0
2007	2	0	0	0	0	0
2008	1	0	0	0	0	0
2009	5	0	0	0	0	0
2010	5	0	0	1	0	0
2011	3	0	0	0	0	0
2012	2	0	2	1	0	0
2013	3	0	4	8	0	0
2014	0	0	3	3	0	2
2015	1	0	8	1	0	0
2016	4	0	14	6	2	1
2017	1	0	18	3	0	0
2018	2	0	12	3	2	6
2019	2	0	34	1	1	12
2020	3	0	37	3	6	6
2021	1	0	30	0	8	9
2022	1	0	35	0	11	14
2023	0	5	61	0	37	19
2024	0	5	55	0	34	30

## Sheet: Table S3
Table S3 Number of Studies using Particular Algorithms to Assemble Mitochondrial Genomes Over Time
Year	DNAA	IMEAA	RBAA
1992	0	0	0
2000	1	0	0
2002	2	0	0
2003	3	0	0
2004	2	0	0
2006	2	0	0
2007	2	0	0
2009	5	0	0
2010	5	0	0
2011	3	0	0
2012	5	0	0
2013	10	0	0
2014	6	0	0
2015	7	0	0
2016	17	0	0
2017	16	3	0
2018	16	0	3
2019	27	11	0
2020	24	9	1
2021	22	8	1
2022	30	8	0
2023	62	7	0
2024	66	2	1
Total	333	48	6
DNAA: De novo Assembly Algorithm
IMEAA: Iterative Mapping and Extension Assembly Algorithm
RBAA: Reference Based Assembly Algorithm

## Sheet: Table S4
Table S4 Number of Studies Using Particular Software Tools to Assemble the Mitochondrial Genomes during the Past Twenty Years
Year	Geneious	SOAPdenovo	Ray	SPAdes	Canu	NOVOPlasty	Newbler	GetOrganelle	Unicycler	Velvet	SMARTdenovo	Flye	MITObim	Miniasm	Sequencer	Phrap	NextDenovo	SSPACE	PMAT
2004	0	0	0	0	0	0	0	0	0	0	0	0	0	0	0	2	0	0	0
2006	0	0	0	0	0	0	0	0	0	0	0	0	0	0	0	1	0	0	0
2007	0	0	0	0	0	0	0	0	0	0	0	0	0	0	0	1	0	0	0
2009	0	0	0	0	0	0	0	0	0	0	0	0	0	0	0	1	0	0	0
2010	0	0	0	0	0	0	1	0	0	0	0	0	0	0	0	1	0	0	0
2011	0	0	0	0	0	0	0	0	0	0	0	0	0	0	0	1	0	0	0
2012	0	0	0	0	0	0	0	0	0	3	0	0	0	0	0	0	0	0	0
2013	1	0	1	0	0	0	3	0	0	1	0	0	0	0	0	1	0	1	0
2014	0	0	0	0	0	0	0	0	0	2	0	0	0	0	0	0	0	0	0
2015	2	2	0	0	0	0	1	0	0	4	0	0	0	0	0	0	0	0	0
2016	3	0	0	0	0	0	2	0	0	5	0	0	0	0	0	0	0	2	0
2017	3	3	1	2	0	0	4	0	0	5	0	0	3	0	1	0	0	1	0
2018	5	1	0	2	5	0	1	0	0	1	0	0	0	2	0	1	0	0	0
2019	5	0	4	13	6	4	0	1	0	5	0	0	5	0	0	0	0	0	0
2020	5	5	0	10	6	7	1	2	1	3	1	1	1	1	1	0	0	0	0
2021	3	1	0	11	7	5	0	6	1	4	2	2	0	0	0	0	2	3	0
2022	2	0	0	10	9	8	0	11	3	0	1	2	0	1	0	0	2	0	0
2023	1	2	0	9	24	5	0	24	22	2	2	13	0	1	0	0	3	0	1
2024	1	0	0	12	19	3	0	26	22	2	3	25	0	2	0	0	0	0	6

## Sheet: Table S5
Table S5 Statistics of the Genome Assembly Results of Two Test Species by Using Different Software Tools.
Run No.	Species	Dataset	Software Tool	Total Size (bp)	Number of Contigs
Run-001	A. thaliana	sample1	Canu	915450	33
Run-002	A. thaliana	sample2	Canu	246436	6
Run-003	A. thaliana	sample3	Canu	954251	21
Run-004	A. thaliana	sample4	Canu	929947	16
Run-005	A. thaliana	sample1	Flye	132950627	103
Run-006	A. thaliana	sample2	Flye	132904895	112
Run-007	A. thaliana	sample3	Flye	146134070	348
Run-008	A. thaliana	sample4	Flye	135699272	224
Run-009	A. thaliana	sample1	GetOrganelle	243344	16
Run-010	A. thaliana	sample2	GetOrganelle	255597	17
Run-011	A. thaliana	sample3	GetOrganelle	279319	17
Run-012	A. thaliana	sample4	GetOrganelle	33103	3
Run-013	A. thaliana	sample1	NextDenovo	117091638	185
Run-014	A. thaliana	sample2	NextDenovo	116904655	180
Run-015	A. thaliana	sample3	NextDenovo	79033988	510
Run-016	A. thaliana	sample4	NextDenovo	84118019	534
Run-017	A. thaliana	sample1	PMAT	132864081	653
Run-018	A. thaliana	sample2	PMAT	132794021	754
Run-019	A. thaliana	sample3	PMAT	153096699	1725
Run-020	A. thaliana	sample4	PMAT	174471865	2731
Run-021	A. thaliana	sample1	SMARTdenovo	125670071	248
Run-022	A. thaliana	sample2	SMARTdenovo	126092380	286
Run-023	A. thaliana	sample3	SMARTdenovo	124792660	388
Run-024	A. thaliana	sample4	SMARTdenovo	124807688	415
Run-025	A. thaliana	sample1	SOAPdenovo2	134378199	137793
Run-026	A. thaliana	sample2	SOAPdenovo2	126390832	96549
Run-027	A. thaliana	sample3	SOAPdenovo2	130811509	111128
Run-028	A. thaliana	sample4	SOAPdenovo2	139598882	152414
Run-029	A. thaliana	sample1	Velvet	110896300	29014
Run-030	A. thaliana	sample2	Velvet	109723689	32928
Run-031	A. thaliana	sample3	Velvet	110456138	26945
Run-032	A. thaliana	sample4	Velvet	112879101	69805
Run-033	A. thaliana	sample1	TIPPo	485684	7
Run-034	A. thaliana	sample2	TIPPo	385048	3
Run-035	A. thaliana	sample3	TIPPo	367632	2
Run-036	A. thaliana	sample4	TIPPo	367632	2
Run-037	A. thaliana	sample1	Oatk	367812	1
Run-038	A. thaliana	sample2	Oatk	367811	1
Run-039	A. thaliana	sample3	Oatk	367648	1
Run-040	A. thaliana	sample4	Oatk	368875	1
Run-053	O. sativa	sample1	Canu	312426	7
Run-054	O. sativa	sample2	Canu	133566	1
Run-055	O. sativa	sample3	Canu	135977	3
Run-056	O. sativa	sample4	Canu	160184	2
Run-057	O. sativa	sample1	Flye	391795554	2000
Run-058	O. sativa	sample2	Flye	390475855	3372
Run-059	O. sativa	sample3	Flye	389225139	3119
Run-060	O. sativa	sample4	Flye	392932370	125
Run-061	O. sativa	sample1	GetOrganelle	NA	NA
Run-062	O. sativa	sample2	GetOrganelle	319181	7
Run-063	O. sativa	sample3	GetOrganelle	279544	14
Run-064	O. sativa	sample4	GetOrganelle	302748	13
Run-065	O. sativa	sample1	NextDenovo	61751335	884
Run-066	O. sativa	sample2	NextDenovo	53286500	827
Run-067	O. sativa	sample3	NextDenovo	53063403	773
Run-068	O. sativa	sample4	NextDenovo	61858990	878
Run-069	O. sativa	sample1	PMAT	391921428	3090
Run-070	O. sativa	sample2	PMAT	392271616	4165
Run-071	O. sativa	sample3	PMAT	388238660	3194
Run-072	O. sativa	sample4	PMAT	387820302	3082
Run-073	O. sativa	sample1	smartdenovo	212040145	3217
Run-074	O. sativa	sample2	smartdenovo	209293978	3525
Run-075	O. sativa	sample3	smartdenovo	208413084	3326
Run-076	O. sativa	sample4	smartdenovo	212271624	3242
Run-077	O. sativa	sample1	SOAPdenovo2	341010558	444514
Run-078	O. sativa	sample2	SOAPdenovo2	340466792	491902
Run-079	O. sativa	sample3	SOAPdenovo2	336768725	494735
Run-080	O. sativa	sample4	SOAPdenovo2	334219306	421386
Run-081	O. sativa	sample1	Velvet	251164576	230992
Run-082	O. sativa	sample2	Velvet	247913498	253259
Run-083	O. sativa	sample3	Velvet	239371071	273568
Run-084	O. sativa	sample4	Velvet	246076170	217984
Run-085	O. sativa	sample1	TIPPo	361808	3
Run-086	O. sativa	sample2	TIPPo	349537	4
Run-087	O. sativa	sample3	TIPPo	372605	4
Run-088	O. sativa	sample4	TIPPo	379908	6
Run-089	O. sativa	sample1	Oatk	357339	2
Run-090	O. sativa	sample2	Oatk	357544	2
Run-091	O. sativa	sample3	Oatk	328777	5
Run-092	O. sativa	sample4	Oatk	360800	1

## Sheet: Table S6
Table S6 Contiguity of the Mitochondrial Genome Assemblies for the Two Species Assembled by Using Different Software Tools.
No.	Species	Dataset	Software Tool	Total Size (bp)	Number of Sequences	Average Contiguity Scores
Run-001	A. thaliana	sample1	Canu	69343	2	4.25
Run-002	A. thaliana	sample2	Canu	246436	6
Run-003	A. thaliana	sample3	Canu	390251	4
Run-004	A. thaliana	sample4	Canu	458784	5
Run-005	A. thaliana	sample1	Flye	458057	13	10
Run-006	A. thaliana	sample2	Flye	428741	16
Run-007	A. thaliana	sample3	Flye	365192	6
Run-008	A. thaliana	sample4	Flye	363460	5
Run-009	A. thaliana	sample1	GetOrganelle	223459	15	11.75
Run-010	A. thaliana	sample2	GetOrganelle	230311	15
Run-011	A. thaliana	sample3	GetOrganelle	230300	15
Run-012	A. thaliana	sample4	GetOrganelle	6841	2
Run-013	A. thaliana	sample1	NextDenovo	453469	2	1.5
Run-014	A. thaliana	sample2	NextDenovo	400942	2
Run-015	A. thaliana	sample3	NextDenovo	393171	1
Run-016	A. thaliana	sample4	NextDenovo	433906	1
Run-017	A. thaliana	sample1	PMAT	485235	30	26.25
Run-018	A. thaliana	sample2	PMAT	485233	30
Run-019	A. thaliana	sample3	PMAT	483120	34
Run-020	A. thaliana	sample4	PMAT	490302	11
Run-021	A. thaliana	sample1	SMARTdenovo	454679	2	2.25
Run-022	A. thaliana	sample2	SMARTdenovo	387576	1
Run-023	A. thaliana	sample3	SMARTdenovo	437465	3
Run-024	A. thaliana	sample4	SMARTdenovo	480192	3
Run-025	A. thaliana	sample1	SOAPdenovo2	1030934	7227	4790.5
Run-026	A. thaliana	sample2	SOAPdenovo2	771273	4749
Run-027	A. thaliana	sample3	SOAPdenovo2	630956	2958
Run-028	A. thaliana	sample4	SOAPdenovo2	784470	4228
Run-029	A. thaliana	sample1	Velvet	348875	454	491.25
Run-030	A. thaliana	sample2	Velvet	351302	568
Run-031	A. thaliana	sample3	Velvet	348601	419
Run-032	A. thaliana	sample4	Velvet	349769	524
Run-033	A. thaliana	sample1	TIPPo	485684	7	3.5
Run-034	A. thaliana	sample2	TIPPo	385048	3
Run-035	A. thaliana	sample3	TIPPo	367632	2
Run-036	A. thaliana	sample4	TIPPo	367632	2
Run-037	A. thaliana	sample1	Oatk	367812	1	1
Run-038	A. thaliana	sample2	Oatk	367811	1
Run-039	A. thaliana	sample3	Oatk	367648	1
Run-040	A. thaliana	sample4	Oatk	368875	1
Run-053	O. sativa	sample1	Canu	119857	3	2
Run-054	O. sativa	sample2	Canu	NA	NA
Run-055	O. sativa	sample3	Canu	NA	NA
Run-056	O. sativa	sample4	Canu	25851	1
Run-057	O. sativa	sample1	Flye	336266	7	8.5
Run-058	O. sativa	sample2	Flye	307310	8
Run-059	O. sativa	sample3	Flye	323848	7
Run-060	O. sativa	sample4	Flye	347133	12
Run-061	O. sativa	sample1	GetOrganelle	NA	NA	10.3333
Run-062	O. sativa	sample2	GetOrganelle	300237	6
Run-063	O. sativa	sample3	GetOrganelle	250072	13
Run-064	O. sativa	sample4	GetOrganelle	283804	12
Run-065	O. sativa	sample1	NextDenovo	463706	3	3
Run-066	O. sativa	sample2	NextDenovo	460797	4
Run-067	O. sativa	sample3	NextDenovo	385971	2
Run-068	O. sativa	sample4	NextDenovo	435650	3
Run-069	O. sativa	sample1	PMAT	345129	22	18.75
Run-070	O. sativa	sample2	PMAT	345449	17
Run-071	O. sativa	sample3	PMAT	169783	14
Run-072	O. sativa	sample4	PMAT	345129	22
Run-073	O. sativa	sample1	smartdenovo	483008	3	2.5
Run-074	O. sativa	sample2	smartdenovo	423023	3
Run-075	O. sativa	sample3	smartdenovo	399956	2
Run-076	O. sativa	sample4	smartdenovo	451372	2
Run-077	O. sativa	sample1	SOAPdenovo2	681496	3177	5016.75
Run-078	O. sativa	sample2	SOAPdenovo2	1013943	6423
Run-079	O. sativa	sample3	SOAPdenovo2	883923	5292
Run-080	O. sativa	sample4	SOAPdenovo2	864455	5175
Run-081	O. sativa	sample1	Velvet	336281	1365	1355.25
Run-082	O. sativa	sample2	Velvet	324086	1401
Run-083	O. sativa	sample3	Velvet	340389	1304
Run-084	O. sativa	sample4	Velvet	341719	1351
Run-085	O. sativa	sample1	TIPPo	340202	2	3.75
Run-086	O. sativa	sample2	TIPPo	331064	3
Run-087	O. sativa	sample3	TIPPo	372605	4
Run-088	O. sativa	sample4	TIPPo	379908	6
Run-089	O. sativa	sample1	Oatk	357339	2	2.25
Run-090	O. sativa	sample2	Oatk	337092	1
Run-091	O. sativa	sample3	Oatk	328777	5
Run-092	O. sativa	sample4	Oatk	360800	1

## Sheet: Table S7
Table S7 Completeness of the Genome Assemblies for the Two Species Assembled by Using Different Software Tools
Run No.	Species	Sample ID	Software	Coverage of Reference	Coverage of Query	Repeat Resolution	Number of Contigs	Completeness Scores for the Genome Assembly Results
NA	A. thaliana	reference	NA	1	1	1	1	100	100
Run-001	A. thaliana	sample1	Canu	0.206401	1	0.206401	2	47.8201	62.1899
Run-002	A. thaliana	sample2	Canu	0.656223	0.978096	0.670919	6	61.7976
Run-003	A. thaliana	sample3	Canu	0.948609	0.931726	0.982202	4	77.8134
Run-004	A. thaliana	sample4	Canu	0.983491	0.62954	0.640108	5	61.3285
Run-005	A. thaliana	sample1	Flye	0.988304	0.873278	0.883613	13	70.5529	74.0427
Run-006	A. thaliana	sample2	Flye	0.968997	0.860195	0.887717	16	69.4852
Run-007	A. thaliana	sample3	Flye	0.987306	0.981675	0.994297	6	78.2486
Run-008	A. thaliana	sample4	Flye	0.957891	0.983869	0.973596	5	77.8839
Run-009	A. thaliana	sample1	GetOrganelle	0.62786	0.999042	0.628462	15	58.0508	53.6229
Run-010	A. thaliana	sample2	GetOrganelle	0.646857	0.999544	0.647152	15	59.0055
Run-011	A. thaliana	sample3	GetOrganelle	0.646857	0.999544	0.647152	15	59.0055
Run-012	A. thaliana	sample4	GetOrganelle	0.0185994	1	0.0185994	2	38.43
Run-013	A. thaliana	sample1	NextDenovo	1	0.859091	0.859091	2	80.4545	85.2079
Run-014	A. thaliana	sample2	NextDenovo	1	0.94362	0.94362	2	84.681
Run-015	A. thaliana	sample3	NextDenovo	0.834441	0.780429	0.935272	1	88.7535
Run-016	A. thaliana	sample4	NextDenovo	0.918308	0.746491	0.812899	1	86.9424
Run-017	A. thaliana	sample1	PMAT	0.970408	0.735569	0.758	30	62.4328	62.587
Run-018	A. thaliana	sample2	PMAT	0.970379	0.734927	0.757361	30	62.4
Run-019	A. thaliana	sample3	PMAT	0.961118	0.732255	0.761878	34	62.1166
Run-020	A. thaliana	sample4	PMAT	0.970566	0.726222	0.748246	11	63.3986
Run-021	A. thaliana	sample1	SMARTdenovo	1	0.822725	0.822725	2	78.6363	80.503
Run-022	A. thaliana	sample2	SMARTdenovo	1	1	1	1	100
Run-023	A. thaliana	sample3	SMARTdenovo	0.900119	0.7783	0.864663	3	71.9104
Run-024	A. thaliana	sample4	SMARTdenovo	0.999902	0.762649	0.762724	3	71.4652
Run-025	A. thaliana	sample1	SOAPdenovo2	0.489239	0.175226	0.358159	7227	25.5691	38.5978
Run-026	A. thaliana	sample2	SOAPdenovo2	0.672476	0.323574	0.481168	4749	36.9357
Run-027	A. thaliana	sample3	SOAPdenovo2	0.855272	0.502387	0.5874	2958	48.6349
Run-028	A. thaliana	sample4	SOAPdenovo2	0.85186	0.403865	0.474098	4228	43.2515
Run-029	A. thaliana	sample1	Velvet	0.897933	0.956328	0.938938	454	69.8851	69.5946
Run-030	A. thaliana	sample2	Velvet	0.880008	0.930666	0.945568	568	68.9501
Run-031	A. thaliana	sample3	Velvet	0.899404	0.958463	0.938382	419	69.9659
Run-032	A. thaliana	sample4	Velvet	0.892112	0.950233	0.938835	524	69.5772
Run-033	A. thaliana	sample1	TIPPo	0.999989	0.791677	0.791686	7	68.1552	79.9009
Run-034	A. thaliana	sample2	TIPPo	0.980514	0.924467	0.942838	3	79.5288
Run-035	A. thaliana	sample3	TIPPo	0.969245	0.972704	0.996444	2	85.9598
Run-036	A. thaliana	sample4	TIPPo	0.969245	0.972704	0.996444	2	85.9598
Run-037	A. thaliana	sample1	Oatk	1	1	1	1	100	97.7755
Run-038	A. thaliana	sample2	Oatk	1	1	1	1	100
Run-039	A. thaliana	sample3	Oatk	0.996958	0.98436	0.987364	1	99.217
Run-040	A. thaliana	sample4	Oatk	0.866803	0.839772	0.968816	1	91.8848
NA	O. sativa	reference	NA	1	1	1	1	100	100
Run-053	O. sativa	sample1	Canu	0.242007	0.981378	0.246599	3	45.0829	47.8761
Run-054	O. sativa	sample2	Canu	NA	NA	NA	NA	NA
Run-055	O. sativa	sample3	Canu	NA	NA	NA	NA	NA
Run-056	O. sativa	sample4	Canu	0.0519612	0.918224	0.0565888	1	50.6693
Run-057	O. sativa	sample1	Flye	0.695002	0.955461	0.7274	7	63.018	61.7048
Run-058	O. sativa	sample2	Flye	0.655048	0.921861	0.710572	8	60.312
Run-059	O. sativa	sample3	Flye	0.681479	0.920697	0.740177	7	62.1303
Run-060	O. sativa	sample4	Flye	0.697186	0.893946	0.779898	12	61.3591
Run-061	O. sativa	sample1	GetOrganelle	NA	NA	NA	NA	NA	54.0966
Run-062	O. sativa	sample2	GetOrganelle	0.478687	0.886269	0.540115	13	49.5499
Run-063	O. sativa	sample3	GetOrganelle	0.574159	0.752832	0.762666	6	56.4081
Run-064	O. sativa	sample4	GetOrganelle	0.603258	0.885132	0.681545	12	56.3317
Run-065	O. sativa	sample1	NextDenovo	0.627894	0.614118	0.97806	3	63.8351	67.7743
Run-066	O. sativa	sample2	NextDenovo	0.709111	0.698579	0.985148	4	66.0709
Run-067	O. sativa	sample3	NextDenovo	0.69728	0.824054	0.846158	2	71.6873
Run-068	O. sativa	sample4	NextDenovo	0.726193	0.742236	0.978385	3	69.5037
Run-069	O. sativa	sample1	PMAT	0.71771	0.950537	0.755057	22	61.719	56.2139
Run-070	O. sativa	sample2	PMAT	0.639322	0.951802	0.671696	17	58.0411
Run-071	O. sativa	sample3	PMAT	0.349954	0.942309	0.371379	14	43.3768
Run-072	O. sativa	sample4	PMAT	0.71771	0.950537	0.755057	22	61.719
Run-073	O. sativa	sample1	smartdenovo	0.497969	0.678624	0.733792	3	56.093	64.3343
Run-074	O. sativa	sample2	smartdenovo	0.593023	0.772731	0.767438	3	61.6631
Run-075	O. sativa	sample3	smartdenovo	0.6962	0.791045	0.880102	2	71.6837
Run-076	O. sativa	sample4	smartdenovo	0.623919	0.697598	0.894382	2	67.8975
Run-077	O. sativa	sample1	SOAPdenovo2	0.58372	0.402156	0.688954	3177	41.8786	33.1822
Run-078	O. sativa	sample2	SOAPdenovo2	0.449237	0.207735	0.462416	6423	27.9886
Run-079	O. sativa	sample3	SOAPdenovo2	0.465829	0.245827	0.527719	5292	30.9891
Run-080	O. sativa	sample4	SOAPdenovo2	0.476483	0.257598	0.540623	5175	31.8725
Run-081	O. sativa	sample1	Velvet	0.476682	0.655844	0.726822	1365	46.502	46.31
Run-082	O. sativa	sample2	Velvet	0.433596	0.619774	0.699603	1401	43.8422
Run-083	O. sativa	sample3	Velvet	0.493867	0.673077	0.733746	1304	47.5364
Run-084	O. sativa	sample4	Velvet	0.490813	0.667285	0.735537	1351	47.3594
Run-085	O. sativa	sample1	TIPPo	0.562112	0.901564	0.623486	2	64.6791	64.4356
Run-086	O. sativa	sample2	TIPPo	0.688965	0.967988	0.71175	3	67.5509
Run-087	O. sativa	sample3	TIPPo	0.6744	0.832791	0.809807	4	64.1749
Run-088	O. sativa	sample4	TIPPo	0.658055	0.886291	0.742481	6	61.3373
Run-089	O. sativa	sample1	Oatk	0.698942	0.823809	0.848427	2	71.7794	73.2308
Run-090	O. sativa	sample2	Oatk	0.533314	0.841242	0.63396	1	75.2129
Run-091	O. sativa	sample3	Oatk	0.679118	0.906371	0.749271	5	63.369
Run-092	O. sativa	sample4	Oatk	0.667666	0.795327	0.839486	1	82.562

## Sheet: Table S8
Table S8 Completeness of the Gene Contents Found in the A. thaliana Genome Assemblies Resulting from Different Softwares Tools.
Run No.	Software	Species	Sample ID	atp1	atp4	atp6	atp8	atp9	ccmb	ccmc	ccmfc	ccmfn	cob	cox1	cox2	cox3	matr	mttb	nad1	nad2	nad3	nad4	nad4l	nad5	nad6	nad7	nad9	rpl2	rpl5	rps12	rps3	rps4	rps7	RCD
NA	NA	A. thaliana	reference	1	1	2	1	1	1	1	1	2	1	1	1	1	1	1	1	1	1	1	1	1	1	1	1	1	1	1	1	1	1	0
Run-001	Canu	A. thaliana	sample1	0	0	1	1	1	0	0	0	0	0	0	0	1	0	0	0	0	0	0	0	0	0	0	1	0	0	0	0	0	0	0.0234783
Run-002	Canu	A. thaliana	sample2	0	0	0	0	0	0	0	0	0	0	0	0	0	0	0	0	0	0	0	0	0	0	0	0	0	0	0	0	0	0	0.0278261
Run-003	Canu	A. thaliana	sample3	1	1	1	1	2	1	1	1	2	1	1	3	1	1	1	1	1	1	1	1	1	1	1	1	1	1	1	1	1	1	0.00347826
Run-004	Canu	A. thaliana	sample4	1	1	3	1	2	1	1	2	2	1	1	3	1	1	1	1	1	1	1	1	1	1	1	1	1	1	1	1	1	1	0.00434783
Run-005	Flye	A. thaliana	sample1	2	1	4	1	3	1	1	1	2	1	1	1	1	1	1	1	1	1	1	1	1	1	1	1	1	1	1	1	1	3	0.00608696
Run-006	Flye	A. thaliana	sample2	2	1	2	1	3	1	1	1	2	1	1	1	1	1	1	1	1	1	1	1	1	1	1	1	1	1	1	1	1	2	0.00347826
Run-007	Flye	A. thaliana	sample3	1	1	2	1	2	1	1	1	2	1	1	1	1	1	1	1	1	1	1	1	1	1	1	1	1	1	1	1	1	1	0.000869565
Run-008	Flye	A. thaliana	sample4	1	1	2	1	2	1	1	1	2	1	1	1	1	1	1	1	1	1	1	1	1	1	1	1	1	1	1	1	1	1	0.000869565
Run-009	GetOrganelle	A. thaliana	sample1	0	1	1	0	1	1	1	1	2	1	0	1	1	1	1	1	1	1	1	1	1	1	1	1	1	1	1	1	1	1	0.00347826
Run-010	GetOrganelle	A. thaliana	sample2	0	1	1	1	0	1	1	1	2	1	1	0	1	1	1	0	1	1	1	1	1	1	1	1	1	1	1	1	1	1	0.00434783
Run-011	GetOrganelle	A. thaliana	sample3	0	1	1	1	1	1	1	1	2	1	1	0	1	1	1	0	1	1	1	1	1	1	1	1	1	1	1	1	1	1	0.00347826
Run-012	GetOrganelle	A. thaliana	sample4	NA	NA	NA	NA	NA	NA	NA	NA	NA	NA	NA	NA	NA	NA	NA	NA	NA	NA	NA	NA	NA	NA	NA	NA	NA	NA	NA	NA	NA	NA	NA
Run-013	NextDenovo	A. thaliana	sample1	1	1	4	1	4	1	1	1	2	1	1	1	1	0	1	1	1	1	1	1	1	1	1	1	1	1	1	1	1	1	0.00521739
Run-014	NextDenovo	A. thaliana	sample2	1	1	2	1	2	1	1	1	1	1	1	1	1	0	1	1	1	1	1	1	1	1	1	1	1	1	1	1	1	1	0.0026087
Run-015	NextDenovo	A. thaliana	sample3	1	1	2	1	3	1	1	1	1	1	1	1	1	0	1	1	1	1	1	1	1	1	1	2	1	1	1	2	1	1	0.00521739
Run-016	NextDenovo	A. thaliana	sample4	1	3	2	1	2	1	1	1	1	1	1	2	1	0	1	1	1	1	1	3	1	1	1	1	1	1	1	1	1	1	0.00695652
Run-017	PMAT	A. thaliana	sample1	2	1	1	1	2	1	1	1	2	1	1	1	1	1	1	1	1	1	1	1	1	1	1	1	1	1	2	1	1	1	0.00347826
Run-018	PMAT	A. thaliana	sample2	2	1	1	1	2	1	1	1	2	1	1	1	1	1	1	1	1	1	1	1	1	1	1	1	1	1	2	1	1	1	0.00347826
Run-019	PMAT	A. thaliana	sample3	2	1	1	1	2	1	1	1	2	1	1	0	1	1	1	1	1	1	1	1	1	1	1	1	1	1	2	1	1	1	0.00434783
Run-020	PMAT	A. thaliana	sample4	2	1	1	1	2	1	1	1	2	1	1	1	1	1	1	1	1	1	1	1	1	1	1	1	1	1	2	1	1	1	0.00347826
Run-021	SMARTdenovo	A. thaliana	sample1	1	1	4	1	3	1	1	1	2	1	1	1	1	1	1	1	1	2	1	1	1	1	1	1	1	1	2	1	1	1	0.00521739
Run-022	SMARTdenovo	A. thaliana	sample2	1	1	3	1	2	1	1	1	2	1	1	1	1	1	1	1	1	1	1	1	1	1	1	1	1	1	1	1	1	1	0.00173913
Run-023	SMARTdenovo	A. thaliana	sample3	1	1	3	2	3	1	1	1	2	1	1	1	1	1	1	1	1	1	1	1	1	1	2	1	1	1	1	1	1	1	0.00434783
Run-024	SMARTdenovo	A. thaliana	sample4	2	1	4	2	3	1	1	2	2	2	1	2	2	1	1	1	1	1	1	1	1	1	1	1	1	2	1	1	1	1	0.00956522
Run-025	SOAPdenovo2	A. thaliana	sample1	0	0	0	0	0	1	0	0	0	0	0	0	0	0	0	0	0	0	0	0	0	0	0	0	0	0	0	0	0	0	0.0269565
Run-026	SOAPdenovo2	A. thaliana	sample2	0	0	0	0	0	1	0	0	0	0	0	0	0	0	0	0	0	0	0	0	0	0	0	0	0	0	0	0	0	0	0.0269565
Run-027	SOAPdenovo2	A. thaliana	sample3	1	1	0	1	0	1	0	2	2	1	0	1	1	0	1	1	1	1	1	1	1	0	0	2	1	1	1	2	0	1	0.0104348
Run-028	SOAPdenovo2	A. thaliana	sample4	2	1	0	1	1	1	1	2	1	1	1	1	1	0	0	1	1	0	1	1	1	1	0	1	1	1	1	0	1	1	0.00869565
Run-029	Velvet	A. thaliana	sample1	1	1	1	1	1	1	1	2	1	1	0	1	1	0	1	1	1	1	0	1	0	1	0	1	1	1	1	0	1	1	0.00782609
Run-030	Velvet	A. thaliana	sample2	1	1	1	1	0	1	1	2	1	1	0	0	1	1	1	1	1	1	0	1	0	1	0	1	1	1	1	1	1	1	0.00782609
Run-031	Velvet	A. thaliana	sample3	1	1	1	1	0	1	1	2	1	1	1	0	1	0	1	1	1	1	1	1	0	1	0	0	1	1	1	0	1	1	0.00869565
Run-032	Velvet	A. thaliana	sample4	2	1	1	1	1	1	1	2	2	0	1	1	1	1	0	1	1	0	1	1	1	1	0	1	0	1	1	1	1	1	0.00695652
Run-033	TIPPo	A. thaliana	sample1	2	1	3	1	3	1	1	1	2	1	1	1	1	1	1	1	1	1	1	1	1	1	1	1	1	1	1	1	1	3	0.00521739
Run-034	TIPPo	A. thaliana	sample2	3	1	1	1	2	1	1	1	2	1	1	1	1	1	1	1	1	1	1	1	1	1	1	1	1	1	1	1	1	1	0.00347826
Run-035	TIPPo	A. thaliana	sample3	1	1	2	1	2	1	1	1	2	1	1	1	1	1	1	1	1	1	1	1	1	1	1	1	1	1	1	1	1	1	0.000869565
Run-036	TIPPo	A. thaliana	sample4	1	1	2	1	2	1	1	1	2	1	1	1	1	1	1	1	1	1	1	1	1	1	1	1	1	1	1	1	1	1	0.000869565
Run-037	Oatk	A. thaliana	sample1	1	1	2	1	2	1	1	1	2	1	1	1	1	1	1	1	1	1	1	1	1	1	1	1	1	1	1	1	1	1	0.000869565
Run-038	Oatk	A. thaliana	sample2	1	1	2	1	2	1	1	1	2	1	1	1	1	1	1	1	1	1	1	1	1	1	1	1	1	1	1	1	1	1	0.000869565
Run-039	Oatk	A. thaliana	sample3	1	1	2	1	2	1	1	1	2	1	1	1	1	1	1	1	1	1	1	1	1	1	1	1	1	1	1	1	1	1	0.000869565
Run-040	Oatk	A. thaliana	sample4	1	1	2	1	2	1	1	1	2	1	1	1	1	1	1	1	1	1	1	1	1	1	1	1	1	1	1	1	1	1	0.000869565

## Sheet: Table S9
Table S9 Completeness of the Gene Contents Found in the O. sativa Genome Assemblies Resulting from Different Softwares Tools.
Run No.	Software	Species	Sample ID	atp1	atp4	atp6	atp8	atp9	ccmb	ccmc	ccmfc	ccmfn	cob	cox1	cox2	cox3	matr	mttb	nad1	nad2	nad3	nad4	nad4l	nad5	nad6	nad7	nad9	rpl16	rpl2	rpl5	rps1	rps12	rps13	rps19	rps3	rps4	rps7	RCD
NA	NA	O. sativa	reference	1	0	1	1	2	2	1	1	1	1	1	1	1	1	1	1	1	1	1	1	1	2	1	1	1	1	1	1	1	1	1	1	1	1	0
Run-053	Canu	O. sativa	sample1	0	0	0	0	0	0	0	0	0	0	0	0	0	0	0	0	0	0	0	0	0	0	0	0	0	0	0	0	0	0	0	0	0	0	0.0333952
Run-054	Canu	O. sativa	sample2	NA	NA	NA	NA	NA	NA	NA	NA	NA	NA	NA	NA	NA	NA	NA	NA	NA	NA	NA	NA	NA	NA	NA	NA	NA	NA	NA	NA	NA	NA	NA	NA	NA	NA	NA
Run-055	Canu	O. sativa	sample3	NA	NA	NA	NA	NA	NA	NA	NA	NA	NA	NA	NA	NA	NA	NA	NA	NA	NA	NA	NA	NA	NA	NA	NA	NA	NA	NA	NA	NA	NA	NA	NA	NA	NA	NA
Run-056	Canu	O. sativa	sample4	0	0	0	0	0	0	0	0	0	0	0	0	0	0	0	0	0	0	0	0	0	0	0	0	0	0	0	0	0	0	0	0	0	0	0.0333952
Run-057	Flye	O. sativa	sample1	1	1	2	1	1	1	1	1	1	1	1	1	1	1	1	1	1	1	1	0	1	1	1	1	1	0	1	1	1	1	0	1	1	1	0.00742115
Run-058	Flye	O. sativa	sample2	1	1	0	1	1	1	1	1	1	1	1	0	1	1	1	1	1	1	1	1	1	1	1	1	1	0	1	1	1	1	1	1	1	1	0.00649351
Run-059	Flye	O. sativa	sample3	1	1	1	1	1	1	1	1	1	1	1	1	1	1	1	1	1	1	1	0	1	1	1	1	1	0	1	1	1	1	0	1	1	1	0.00649351
Run-060	Flye	O. sativa	sample4	1	1	1	1	1	1	1	1	1	1	1	1	1	1	1	1	1	1	1	1	1	1	1	1	1	1	1	1	1	1	1	1	1	1	0.00371058
Run-061	GetOrganelle	O. sativa	sample1	NA	NA	NA	NA	NA	NA	NA	NA	NA	NA	NA	NA	NA	NA	NA	NA	NA	NA	NA	NA	NA	NA	NA	NA	NA	NA	NA	NA	NA	NA	NA	NA	NA	NA	NA
Run-062	GetOrganelle	O. sativa	sample2	1	1	1	1	1	1	1	2	2	2	1	1	1	2	1	1	0	1	0	1	1	1	1	1	1	1	1	2	1	1	1	1	1	1	0.0102041
Run-063	GetOrganelle	O. sativa	sample3	1	1	1	1	1	1	1	1	1	1	1	1	1	1	1	1	0	1	0	1	1	1	1	1	1	1	1	1	1	1	1	1	1	1	0.00556586
Run-064	GetOrganelle	O. sativa	sample4	1	1	1	1	1	1	1	1	1	1	1	1	1	1	1	1	1	1	1	1	1	1	1	1	1	1	1	1	1	1	1	1	1	1	0.00371058
Run-065	NextDenovo	O. sativa	sample1	1	1	1	1	1	2	1	1	1	1	1	1	1	1	1	0	1	1	1	1	1	1	1	1	1	1	1	1	1	0	1	1	1	2	0.00556586
Run-066	NextDenovo	O. sativa	sample2	1	1	4	1	1	1	1	1	1	0	1	2	1	2	1	1	1	1	1	1	1	1	1	1	1	1	1	2	1	1	1	1	1	1	0.0102041
Run-067	NextDenovo	O. sativa	sample3	1	1	2	1	1	1	1	1	1	0	1	3	1	1	1	1	1	1	1	1	1	1	1	1	1	1	1	1	1	1	1	1	1	1	0.00742115
Run-068	NextDenovo	O. sativa	sample4	1	1	1	1	1	2	1	1	1	0	1	3	1	1	2	1	1	1	1	1	1	1	1	1	1	1	1	0	1	1	1	1	1	1	0.00742115
Run-069	PMAT	O. sativa	sample1	1	1	1	2	2	1	1	1	1	1	2	1	1	1	1	1	1	1	2	1	1	1	1	1	1	1	1	1	1	1	1	1	1	2	0.00649351
Run-070	PMAT	O. sativa	sample2	1	1	1	1	1	1	1	1	1	1	1	2	1	1	1	1	1	1	1	0	1	1	1	1	1	0	1	1	1	1	0	1	1	1	0.00742115
Run-071	PMAT	O. sativa	sample3	1	1	1	1	1	1	1	1	1	1	1	1	1	1	1	1	1	2	1	0	1	1	1	1	2	0	1	1	2	1	0	1	1	1	0.00927644
Run-072	PMAT	O. sativa	sample4	1	1	1	1	1	1	1	1	1	1	1	1	1	1	1	1	1	1	1	1	1	2	1	1	1	1	1	1	1	1	1	1	1	1	0.00278293
Run-073	SMARTdenovo	O. sativa	sample1	1	1	2	1	1	1	1	1	1	2	1	2	1	2	1	1	1	1	1	1	1	1	1	1	1	1	1	1	1	1	1	1	1	1	0.00742115
Run-074	SMARTdenovo	O. sativa	sample2	1	1	4	1	1	1	1	1	1	2	1	2	1	2	1	1	1	1	1	1	1	1	1	1	1	1	1	2	1	1	1	1	1	1	0.0102041
Run-075	SMARTdenovo	O. sativa	sample3	1	1	2	1	1	1	1	1	1	2	1	1	1	2	1	1	1	1	1	1	1	1	1	1	1	1	1	1	1	1	1	1	1	1	0.00649351
Run-076	SMARTdenovo	O. sativa	sample4	1	2	1	1	1	2	1	1	1	1	1	1	1	1	1	1	1	2	1	1	1	1	1	1	2	1	1	1	1	1	1	2	1	1	0.00649351
Run-077	SOAPdenovo2	O. sativa	sample1	0	1	1	1	3	1	1	0	4	0	0	2	1	0	1	1	1	0	1	1	1	1	0	1	0	0	1	1	1	1	1	1	1	1	0.0157699
Run-078	SOAPdenovo2	O. sativa	sample2	0	0	0	0	0	0	0	0	0	0	0	0	0	0	0	0	0	0	0	0	0	0	0	0	0	0	0	0	0	0	0	0	0	0	0.0333952
Run-079	SOAPdenovo2	O. sativa	sample3	0	1	0	1	3	0	0	0	3	0	0	2	1	0	1	1	1	1	1	1	1	0	0	1	0	0	0	1	0	1	1	2	0	1	0.0213358
Run-080	SOAPdenovo2	O. sativa	sample4	0	1	1	1	3	1	1	0	2	1	0	1	1	1	1	1	1	0	1	1	1	0	0	1	1	0	1	1	0	2	1	2	0	1	0.0148423
Run-081	Velvet	O. sativa	sample1	0	1	1	1	0	1	0	1	2	1	0	0	1	1	1	0	1	0	0	0	0	0	0	0	1	0	1	1	0	1	1	0	0	1	0.0204082
Run-082	Velvet	O. sativa	sample2	0	0	0	0	0	0	0	0	0	0	0	0	0	0	0	0	0	0	0	0	0	0	0	0	0	0	0	0	0	0	0	0	0	0	0.0333952
Run-083	Velvet	O. sativa	sample3	0	1	1	1	1	1	0	2	2	1	0	0	1	1	0	1	1	1	0	0	0	1	0	0	1	0	1	1	0	1	1	0	0	1	0.0185529
Run-084	Velvet	O. sativa	sample4	0	1	1	1	1	1	0	1	2	1	0	0	1	0	0	0	1	1	0	0	0	0	0	1	1	0	1	1	0	0	1	0	0	1	0.0204082
Run-085	TIPPo	O. sativa	sample1	1	1	1	1	1	1	1	1	1	1	1	1	1	1	1	1	1	1	1	0	1	1	1	1	1	0	1	1	1	1	0	1	1	1	0.00649351
Run-086	TIPPo	O. sativa	sample2	1	1	1	1	1	1	1	1	1	1	1	1	1	1	1	1	1	1	1	0	1	1	1	1	1	0	1	1	1	1	0	1	1	1	0.00649351
Run-087	TIPPo	O. sativa	sample3	1	1	2	1	1	1	1	1	1	1	1	1	1	1	1	1	1	1	1	1	1	1	1	1	1	1	1	1	1	1	1	1	1	1	0.00463822
Run-088	TIPPo	O. sativa	sample4	1	1	1	1	1	1	1	1	1	1	1	1	1	1	1	1	1	1	1	1	1	1	1	1	1	1	1	1	1	1	1	1	1	1	0.00371058
Run-089	Oatk	O. sativa	sample1	1	1	2	1	1	1	1	1	1	2	1	1	1	1	1	1	1	1	1	1	1	1	1	1	1	1	1	1	1	1	1	1	1	1	0.00556586
Run-090	Oatk	O. sativa	sample2	1	1	2	1	1	1	1	1	1	1	1	1	1	1	1	1	1	1	1	0	1	1	1	1	1	0	1	1	1	1	0	1	1	1	0.00742115
Run-091	Oatk	O. sativa	sample3	1	1	2	1	1	1	1	1	1	2	1	0	1	1	1	1	0	0	1	1	1	1	1	1	0	1	1	1	0	1	1	0	1	1	0.0111317
Run-092	Oatk	O. sativa	sample4	1	1	1	1	1	1	1	1	1	1	1	1	1	1	1	1	1	1	1	1	1	1	1	1	1	1	1	1	1	1	1	1	1	1	0.00371058

## Sheet: Table S10
Table S10 Correctness of the Mitochondrial Genome Assembly for the Test Datasets.
No.	Species	Sample	Software	NO.CRE	NO.CSE	AQI	Average Correctness Scores
Run-001	A. thaliana	sample1	Canu	2	0	81.87	81.545
Run-002	A. thaliana	sample2	Canu	2.17	0	80.57
Run-003	A. thaliana	sample3	Canu	2	0	81.87
Run-004	A. thaliana	sample4	Canu	2	0	81.87
Run-005	A. thaliana	sample1	Flye	2	0	81.87	82.2425
Run-006	A. thaliana	sample2	Flye	2	0	81.92
Run-007	A. thaliana	sample3	Flye	1.83	0	83.31
Run-008	A. thaliana	sample4	Flye	2	0	81.87
Run-009	A. thaliana	sample1	GetOrganelle	0	0	100	100
Run-010	A. thaliana	sample2	GetOrganelle	0	0	100
Run-011	A. thaliana	sample3	GetOrganelle	0	0	100
Run-012	A. thaliana	sample4	GetOrganelle	0	0	100
Run-013	A. thaliana	sample1	NextDenovo	2	0	81.87	65.2225
Run-014	A. thaliana	sample2	NextDenovo	4	0	67.03
Run-015	A. thaliana	sample3	NextDenovo	2	0	81.87
Run-016	A. thaliana	sample4	NextDenovo	2	1	30.12
Run-017	A. thaliana	sample1	PMAT	1.96	0	82.28	81.9875
Run-018	A. thaliana	sample2	PMAT	2.08	0	81.27
Run-019	A. thaliana	sample3	PMAT	1.87	0	82.97
Run-020	A. thaliana	sample4	PMAT	2.06	0	81.43
Run-021	A. thaliana	sample1	SMARTdenovo	2	0	81.87	68.3075
Run-022	A. thaliana	sample2	SMARTdenovo	3	0	74.08
Run-023	A. thaliana	sample3	SMARTdenovo	2	0.33	64.62
Run-024	A. thaliana	sample4	SMARTdenovo	3.33	0.67	52.66
Run-025	A. thaliana	sample1	SOAPdenovo2	1	0	90.48	90.38
Run-026	A. thaliana	sample2	SOAPdenovo2	1	0	90.46
Run-027	A. thaliana	sample3	SOAPdenovo2	1.03	0	90.23
Run-028	A. thaliana	sample4	SOAPdenovo2	1.02	0	90.35
Run-029	A. thaliana	sample1	Velvet	1.27	0	88.19	88.4425
Run-030	A. thaliana	sample2	Velvet	1.19	0	88.83
Run-031	A. thaliana	sample3	Velvet	1.27	0	88.12
Run-032	A. thaliana	sample4	Velvet	1.22	0	88.63
Run-033	A. thaliana	sample1	TIPPo	2	0	81.8731	81.8731
Run-034	A. thaliana	sample2	TIPPo	2	0	81.8731
Run-035	A. thaliana	sample3	TIPPo	2	0	81.8731
Run-036	A. thaliana	sample4	TIPPo	2	0	81.8731
Run-037	A. thaliana	sample1	Oatk	2	0	81.8731	78.1628
Run-038	A. thaliana	sample2	Oatk	2	0	81.8731
Run-039	A. thaliana	sample3	Oatk	2	0	81.8731
Run-040	A. thaliana	sample4	Oatk	4	0	67.032
Run-053	O. sativa	sample1	Canu	2	0	81.87	81.87
Run-054	O. sativa	sample2	Canu	NA	NA	NA
Run-055	O. sativa	sample3	Canu	NA	NA	NA
Run-056	O. sativa	sample4	Canu	2	0	81.87
Run-057	O. sativa	sample1	Flye	2	0	81.87	81.87
Run-058	O. sativa	sample2	Flye	2	0	81.87
Run-059	O. sativa	sample3	Flye	2	0	81.87
Run-060	O. sativa	sample4	Flye	2	0	81.87
Run-061	O. sativa	sample1	GetOrganelle	NA	NA	NA	100
Run-062	O. sativa	sample2	GetOrganelle	0	0	100
Run-063	O. sativa	sample3	GetOrganelle	0	0	100
Run-064	O. sativa	sample4	GetOrganelle	0	0	100
Run-065	O. sativa	sample1	NextDenovo	3	1	37.76	69.71
Run-066	O. sativa	sample2	NextDenovo	2.25	0	79.93
Run-067	O. sativa	sample3	NextDenovo	2	0	81.87
Run-068	O. sativa	sample4	NextDenovo	2.33	0	79.28
Run-069	O. sativa	sample1	PMAT	1.74	0	84.16	83.0575
Run-070	O. sativa	sample2	PMAT	1.91	0	82.69
Run-071	O. sativa	sample3	PMAT	1.79	0	83.65
Run-072	O. sativa	sample4	PMAT	1.92	0.02	81.73
Run-073	O. sativa	sample1	smartdenovo	2	0	81.87	80.8975
Run-074	O. sativa	sample2	smartdenovo	2	0	81.87
Run-075	O. sativa	sample3	smartdenovo	2	0	81.87
Run-076	O. sativa	sample4	smartdenovo	2.5	0	77.98
Run-077	O. sativa	sample1	SOAPdenovo2	1.02	0	90.34	90.43
Run-078	O. sativa	sample2	SOAPdenovo2	1	0	90.47
Run-079	O. sativa	sample3	SOAPdenovo2	1	0	90.45
Run-080	O. sativa	sample4	SOAPdenovo2	1	0	90.46
Run-081	O. sativa	sample1	Velvet	1.01	0	90.4	90.3925
Run-082	O. sativa	sample2	Velvet	1.01	0	90.43
Run-083	O. sativa	sample3	Velvet	1.01	0	90.36
Run-084	O. sativa	sample4	Velvet	1.01	0	90.38
Run-085	O. sativa	sample1	TIPPo	2	0	81.8731	81.5484
Run-086	O. sativa	sample2	TIPPo	2	0	81.8731
Run-087	O. sativa	sample3	TIPPo	2	0	81.8731
Run-088	O. sativa	sample4	TIPPo	2.16667	0	80.5745
Run-089	O. sativa	sample1	Oatk	2	0	81.8731	81.8731
Run-090	O. sativa	sample2	Oatk	2	0	81.8731
Run-091	O. sativa	sample3	Oatk	2	0	81.8731
Run-092	O. sativa	sample4	Oatk	2	0	81.8731
