# Supplementary material for: Advance in the assembly of the plant mitochondrial genomes using high‐throughput DNA sequencing data of total cellular DNAs
Source: Plant Biotechnol J. 2025 Jul 29;23(11):4944–65. doi: 10.1111/pbi.70249 (PMC12576441; doi:10.1111/pbi.70249)
Supplement: Supplementary file 5 — Appendix S2 The config file for the Nextdenovo software. [file PBI-23-4944-s006.txt]

Appendix 2 The config file for the Nextdenovo Software.

[General] 
job_type = local 
job_prefix = nextDenovo 
task = all # 'all', 'correct', 'assemble' 
rewrite = yes # yes/no 
deltmp = yes 
rerun = 3 
parallel_jobs = 8 
input_type = raw 
read_type = ont  # clr, ont, hifi
input_fofn = input.fofn 
workdir = next_1
# cluster_options = -l vf={vf} -q all.q -pe smp {cpu} -S {bash} -w n

[correct_option] 
read_cutoff = 1k 
seed_cutoff = 3k 
blocksize = 3g 
pa_correction = 20 
seed_cutfiles = 20 
sort_options = -m 1g -t 4 -k 40 
minimap2_options_raw = -x ava-ont -t 4 
correction_options = -p 8 

[assemble_option] 
random_round = 20 
minimap2_options_cns = -x ava-ont -t 4 -k17 -w17
nextgraph_options = -a 1
