# Supplementary material for: Advance in the assembly of the plant mitochondrial genomes using high‐throughput DNA sequencing data of total cellular DNAs
Source: Plant Biotechnol J. 2025 Jul 29;23(11):4944–65. doi: 10.1111/pbi.70249 (PMC12576441; doi:10.1111/pbi.70249)
Supplement: Supplementary file 6 — Appendix S3 The script for filtering contigs based on alignment to a mitochondrial reference genome. [file PBI-23-4944-s004.py]

# Date: 20250426
# Author: Yang Ni
# Copyright: (c) 2025 Yang Ni. All rights reserved.

"""
Software Description:
----------------------
This script filters assembled sequences based on their alignment coverage against a given reference genome using BLASTn.
In this study, because some assembly tools do not distinguish the origin of assembled DNA, it was necessary during evaluation 
to verify the source of contigs. Therefore, we used the mitochondrial genome as a reference and performed sequence similarity 
analysis on all assembled results. Contigs meeting the default BLASTn threshold were retained.

Main Features:
--------------
- Create a BLAST database from a reference genome (FASTA format).
- Perform BLASTn alignment of assembled sequences against the reference.
- Calculate the cumulative alignment coverage for each query sequence.
- Filter sequences with coverage above a specified threshold (default 90%).
- Save the filtered sequences into a new FASTA file.

Usage Instructions:
-------------------
1. Install required dependencies:
   - Biopython (e.g., `pip install biopython`)
   - BLAST+ toolkit (ensure `makeblastdb` and `blastn` are available in your PATH).

2. Prepare:
   - A reference genome file in FASTA format.
   - A directory containing assembled sequences in FASTA format (`.fa` or `.fasta`).

3. Run the script:

4. Output:
- Filtered sequences will be saved in a subdirectory named `filter_mtDNA` inside the input directory.

Notes:
------
- The BLASTn output format used is format 6 (tabular).
- The script automatically creates the output directory if it does not exist.
- If no sequences meet the coverage threshold, a message will be printed.

"""


import subprocess
import sys
import os
import re
from Bio import SeqIO
from collections import defaultdict

def create_blast_db(reference_genome):
    """创建BLAST数据库"""
    try:
        command = ["makeblastdb", "-in", reference_genome, "-dbtype", "nucl"]
        subprocess.run(command, check=True)
    except subprocess.CalledProcessError as e:
        print(f"Error creating BLAST database: {e}")
        sys.exit(1)

def run_blast(assembled_sequences, reference_genome, output_dir):
    """运行BLASTn比对并检查输出"""
    basename = os.path.basename(assembled_sequences)
    output_file = f"blast_{basename}"
    output_path = os.path.join(output_dir, output_file)
    command = [
        "blastn",
        "-query", assembled_sequences,
        "-db", reference_genome,
        "-outfmt", "6",
        "-out", output_path,
        "-num_threads", "20"
    ]
    try:
        result = subprocess.run(command, check=True)
        if not os.path.exists(output_path):
            raise FileNotFoundError(f"No output was generated for {assembled_sequences}.")
    except (subprocess.CalledProcessError, FileNotFoundError) as e:
        print(f"Error running BLASTn: {e}")
        sys.exit(1)
    return output_path

def calculate_coverage(blast_output, query_len):
    """计算每个序列的累积覆盖率"""
    coverage = defaultdict(int)
    with open(blast_output, 'r') as file:
        for line in file:
            parts = line.split()
            query_id = parts[0]
            align_len = int(parts[3])
            coverage[query_id] += align_len

    # 计算覆盖率百分比
    coverage_percent = {k: (v / query_len[k]) * 100 for k, v in coverage.items()}
    return coverage_percent

def extract_sequences(assembled_sequences, coverage_percent, threshold=90):
    """根据覆盖率提取序列"""
    filtered_sequences = []
    for record in SeqIO.parse(assembled_sequences, "fasta"):
        if coverage_percent.get(record.id, 0) >= threshold:
            filtered_sequences.append(record)
    return filtered_sequences

def save_sequences(sequences, output_filename):
    """保存过滤后的序列到新的fasta文件"""
    if sequences:
        SeqIO.write(sequences, output_filename, "fasta")
    else:
        print(f"No sequences met the threshold for {output_filename}.")

def process_directory(fasta_dir, reference_genome):
    """处理目录中的每个fasta文件"""
    output_dir = os.path.join(fasta_dir, "filter_mtDNA")
    if not os.path.exists(output_dir):
        os.makedirs(output_dir)

    fasta_files = [f for f in os.listdir(fasta_dir) if f.endswith(".fa") or f.endswith(".fasta")]
    for filename in fasta_files:
        fasta_path = os.path.join(fasta_dir, filename)
        print(f"Processing {fasta_path}...")

        # 获取查询序列长度
        query_len = {rec.id: len(rec.seq) for rec in SeqIO.parse(fasta_path, "fasta")}
        
        blast_results = run_blast(fasta_path, reference_genome, output_dir)
        coverage_percent = calculate_coverage(blast_results, query_len)
        filtered_sequences = extract_sequences(fasta_path, coverage_percent)

        output_filename = os.path.join(output_dir, filename)
        save_sequences(filtered_sequences, output_filename)

if __name__ == "__main__":
    if len(sys.argv) != 3:
        print("Usage: python filter_sequences.py <reference_genome.fa> <fasta_directory>")
        sys.exit(1)

    reference_genome = sys.argv[1]
    fasta_dir = sys.argv[2]

    process_directory(fasta_dir, reference_genome)

    print("All files have been processed.")
