# Supplementary material for: Advance in the assembly of the plant mitochondrial genomes using high‐throughput DNA sequencing data of total cellular DNAs
Source: Plant Biotechnol J. 2025 Jul 29;23(11):4944–65. doi: 10.1111/pbi.70249 (PMC12576441; doi:10.1111/pbi.70249)
Supplement: Supplementary file 7 — Appendix S4 The script for calculating basic assembly statistics from FASTA files. [file PBI-23-4944-s008.py]

# Date: 20250426
# Author: Yang Ni
# Copyright: (c) 2025 Yang Ni. All rights reserved.

"""
Software Description:
----------------------
This script calculates basic assembly statistics for a batch of FASTA files, including total size, number of sequences, maximum and minimum contig lengths, and N50/N90 metrics.

Main Features:
--------------
- Automatically parse FASTA filenames to extract species, sample, and assembly software information.
- Compute key assembly metrics: total size (bp), number of sequences, maximum and minimum contig lengths, contig N50, and contig N90.
- Multi-threaded processing using ThreadPoolExecutor for fast computation across multiple files.
- Export the summarized statistics into a CSV file (`01.assembly_stats.csv`).

Usage Instructions:
-------------------
1. Install required dependencies:
   - Biopython (e.g., `pip install biopython`)
   - pandas (e.g., `pip install pandas`)

2. Prepare:
   - A directory containing assembled sequences in FASTA format (`.fasta`).
   - Ensure each file is named with the pattern: `species-sample-software.fasta` (e.g., `HomoSapiens-Sample1-SPAdes.fasta`).

3. Run the script:

4. Output:
- A CSV file named `01.assembly_stats.csv` containing the statistics for all processed FASTA files.
- The content is also printed to the console for immediate review.

Notes:
------
- Filenames are assumed to follow the format `species-sample-software.fasta`. Incorrect filenames may cause parsing errors.
- N50 and N90 are calculated based on contig length distributions.
- Any errors during processing will be logged, and the affected file will return zeroed statistics.

"""


import os
import sys
import pandas as pd
from Bio import SeqIO
from concurrent.futures import ThreadPoolExecutor

def calculate_stats(fasta_path):
    sequence_lengths = []
    total_size = 0
    try:
        for record in SeqIO.parse(fasta_path, "fasta"):
            seq_len = len(record.seq)
            sequence_lengths.append(seq_len)
            total_size += seq_len

        if sequence_lengths:
            sequence_lengths.sort(reverse=True)
            max_len = max(sequence_lengths)
            min_len = min(sequence_lengths)
            n50 = calculate_n50(sequence_lengths, total_size)
            n90 = calculate_n50(sequence_lengths, total_size, 0.9)
        else:
            max_len = min_len = n50 = n90 = 0

        return fasta_path, len(sequence_lengths), total_size, max_len, min_len, n50, n90
    except Exception as e:
        print(f"Error processing {fasta_path}: {e}")
        return fasta_path, 0, 0, 0, 0, 0, 0  # Return zeros if there's an error

def calculate_n50(seq_lengths, total_size, n=0.5):
    cumulative_length = 0
    for length in seq_lengths:
        cumulative_length += length
        if cumulative_length >= total_size * n:
            return length
    return 0

def parse_filename(filename):
    parts = filename.split('-')
    species = parts[0]
    sample = parts[1]
    software = parts[2].split('.')[0]
    return species, sample, software

def file_processing(file_path):
    fasta_path, num_seqs, total_size, max_len, min_len, n50, n90 = calculate_stats(file_path)
    species, sample, software = parse_filename(os.path.basename(file_path))
    return {
        'Species': species,
        'Sample': sample,
        'Software': software,
        'Total Size (bp)': total_size,
        'Number of Sequences': num_seqs,
        'Max Length': max_len,
        'Min Length': min_len,
        'Contig N50': n50,
        'Contig N90': n90
    }

if len(sys.argv) < 2:
    print("Usage: python fasta_stats.py <directory>")
    sys.exit(1)

directory = sys.argv[1]
fasta_files = [os.path.join(directory, f) for f in os.listdir(directory) if f.endswith('.fasta')]

with ThreadPoolExecutor() as executor:
    results = list(executor.map(file_processing, fasta_files))

results_df = pd.DataFrame(results)
results_df.to_csv("01.assembly_stats.csv", index=False)
print("Statistics saved to '01.assembly_stats.csv'.")
print(results_df)
