# Supplementary material for: Advance in the assembly of the plant mitochondrial genomes using high‐throughput DNA sequencing data of total cellular DNAs
Source: Plant Biotechnol J. 2025 Jul 29;23(11):4944–65. doi: 10.1111/pbi.70249 (PMC12576441; doi:10.1111/pbi.70249)
Supplement: Supplementary file 8 — Appendix S5 The script for evaluating assembly completeness using the formula. [file PBI-23-4944-s002.py]

# Date: 20250426
# Author: Yang Ni
# Copyright: (c) 2025 Yang Ni. All rights reserved.

"""
Software Description:
----------------------
This script evaluates genome assemblies by aligning each assembly to a reference genome, calculating depth coverage statistics, and producing a simplified quality score for each assembly.

Main Features:
--------------
- Align assembled sequences to a reference genome using minimap2.
- Generate depth coverage files using samtools.
- Calculate query coverage and the minimum coverage ratio.
- Compute a simplified score based on coverage metrics and contig number.
- Save all evaluation results into a CSV file (`assembly_results.csv`).

Usage Instructions:
-------------------
1. Install required dependencies:
   - minimap2
   - samtools
   - Biopython (e.g., `pip install biopython`)
   - pandas (e.g., `pip install pandas`)

2. Prepare:
   - A reference genome file in FASTA format.
   - A folder containing assembled sequences in FASTA format (`.fasta`).

3. Run the script:

4. Output:
- A CSV file named `assembly_results.csv` containing per-assembly statistics and scores.

Notes:
------
- Temporary files (`aln.sam`, `aln.bam`, `sorted.bam`, and `sorted.bam.bai`) are generated during processing and automatically cleaned up.
- The score is a simplified metric considering query coverage, minimum coverage ratio, and number of contigs.
- If a depth file cannot be generated for a specific assembly, the error will be logged, and processing will continue with the next file.

"""


import sys
import subprocess
import os
import pandas as pd
from Bio import SeqIO
from pathlib import Path

def run_command(command):
    """运行shell命令, 返回输出或错误，并打印执行的命令"""
    print(f"Executing command: {command}")
    process = subprocess.run(command, shell=True, capture_output=True, text=True)
    if process.returncode != 0:
        return None, process.stderr
    return process.stdout, None

def generate_depth_file(reference, assembly, output_depth_file):
    """使用minimap2和samtools生成depth文件"""
    commands = [
        f"minimap2 -ax asm5 {reference} {assembly} > aln.sam",
        "samtools view -Sb aln.sam > aln.bam",
        "samtools sort aln.bam -o sorted.bam",
        "samtools index sorted.bam",
        f"samtools depth sorted.bam > {output_depth_file}"
    ]
    for command in commands:
        stdout, stderr = run_command(command)
        if stderr:
            return stderr
    clean_up(['aln.sam', 'aln.bam', 'sorted.bam', 'sorted.bam.bai'])  # Cleanup temp files
    return None

def calculate_coverage(depth_file):
    """计算覆盖度，确保不跳过间断区域"""
    try:
        depth_df = pd.read_csv(depth_file, sep='\t', header=None, names=['contig', 'position', 'depth'])
        total_length = depth_df['position'].max()
        covered_bases = depth_df[depth_df['depth'] > 0].shape[0]
        return covered_bases / total_length if total_length > 0 else 0
    except Exception as e:
        print(f"Error in calculating coverage: {str(e)}")
        return 0

def clean_up(files):
    """Remove temporary files"""
    for file in files:
        try:
            os.remove(file)
        except OSError as e:
            print(f"Error deleting file {file}: {e}")

def process_assemblies(reference_genome, assemblies_folder):
    results = []
    for assembly_file in Path(assemblies_folder).glob('*.fasta'):
        print(f"Processing {assembly_file.name}")
        asm_depth_file = 'asm_to_ref_depth.txt'
        error = generate_depth_file(reference_genome, assembly_file, asm_depth_file)
        if error:
            print(f"Failed to generate depth file for {assembly_file.name}: {error}")
            continue

        cov_qry = calculate_coverage(asm_depth_file)
        n_contigs = len(list(SeqIO.parse(assembly_file, 'fasta')))
        min_cov = min(cov_qry, 1)  # Adjust this calculation as needed
        score = 1/4 * (cov_qry + min_cov + 1/n_contigs) * 100  # Simplified score calculation

        results.append({"File Name": assembly_file.stem, 
                        "Coverage of Query": cov_qry, 
                        "Min Coverage Ratio": min_cov,
                        "Number of Contigs": n_contigs, 
                        "Score": score})

    results_df = pd.DataFrame(results)
    return results_df

if __name__ == "__main__":
    if len(sys.argv) != 3:
        print("Usage: python script.py <reference_genome.fasta> <assemblies_folder>")
        sys.exit(1)
    reference_genome = sys.argv[1]
    assemblies_folder = sys.argv[2]
    results_df = process_assemblies(reference_genome, assemblies_folder)
    results_df.to_csv('assembly_results.csv', index=False)
    print("Results have been saved to 'assembly_results.csv'.")
